# Supplementary material for: The genome of the thin-necked bladder worm Taenia hydatigena reveals evolutionary strategies for helminth survival
Source: Commun Biol. 2021 Aug 24;4:1004. doi: 10.1038/s42003-021-02536-w (PMC8384839; doi:10.1038/s42003-021-02536-w)
Supplement: Supplementary file 3 — Supplementary Data. [file 42003_2021_2536_MOESM3_ESM.xls]

## Sheet: Supplementary Data 1
Supplementary Data 1. The host records for T. hydatigena in NHM host-parasite database.
Host records for T. hydatigena	Reference links
(Carnivora) (Mammal)	3 references
(Deer) (Mammal)	1 reference
(Gibbon) (Mammal)	2 references
(Primate) (Mammal)	1 reference
(Ruminant) (Mammal)	1 reference
(Ungulates) (Mammal)	1 reference
Alces alces (Mammal)	11 references
Alces alces andersoni (Mammal)	1 reference
Aplodontia rufa (Mammal)	5 references
Apodemus agrarius (Mammal)	1 reference
Apodemus flavicollis (Mammal)	1 reference
Apodemus sylvaticus (Mammal)	2 references
Bos taurus (Mammal)	5 references
Bubalus bubalis (Mammal)	3 references
Calliphora quadrimaculata (Invertebrate)	1 reference
Calliphora stygia (Invertebrate)	1 reference
Camelus bactrianus (Mammal)	3 references
Camelus dromedarius (Mammal)	3 references
Canis (Mammal)	1 reference
Canis aureus (Mammal)	5 references
Canis familiaris (Mammal)	52 references
Canis latrans (Mammal)	2 references
Canis lupus (Mammal)	11 references
Canis mesomelas (Mammal)	1 reference
Capra (Mammal)	1 reference
Capra hircus (Mammal)	10 references
Capra sibirica (Mammal)	1 reference
Capreolus capreolus (Mammal)	14 references
Capreolus capreolus capreolus (Mammal)	1 reference
Castor fiber (Mammal)	1 reference
Cephalophus monticola (Mammal)	2 references
Cercopithecus aethiops (Mammal)	1 reference
Cervus (Mammal)	1 reference
Cervus dama (Mammal)	2 references
Cervus elaphus (Mammal)	8 references
Cervus elaphus hippelaphus (Mammal)	1 reference
Cervus elaphus nelsoni (Mammal)	2 references
Clethrionomys glareolus (Mammal)	1 reference
Dama dama (Mammal)	3 references
Equus caballus (Mammal)	2 references
Erythrocebus patas (Mammal)	1 reference
Felis (Mammal)	1 reference
Felis catus (Mammal)	1 reference
Felis catus domesticus (Mammal)	2 references
Felis concolor (Mammal)	3 references
Felis concolor vancouverensis (Mammal)	1 reference
Felis lynx (Mammal)	1 reference
Gazella subgutturosa (Mammal)	3 references
Homo sapiens (Mammal)	3 references
Hybopygia varia (Invertebrate)	1 reference
Lynx lynx (Mammal)	1 reference
Lynx rufus (Mammal)	1 reference
Martes foina (Mammal)	3 references
Martes zibellina (Mammal)	1 reference
Meles meles (Mammal)	2 references
Meriones unguiculatus (Mammal)	1 reference
Microtus arvalis (Mammal)	2 references
Mus musculus (Mammal)	3 references
Musca domestica (Invertebrate)	1 reference
Nyctereutes procyonoides (Mammal)	1 reference
Odocoileus hemionus hemionus (Mammal)	2 references
Odocoileus sp. (Mammal)	2 references
Odocoileus virginianus (Mammal)	9 references
Ondatra zibethica (Mammal)	2 references
Oreamnos americanus (Mammal)	1 reference
Oryctolagus cuniculus (Mammal)	3 references
Oryx biesa (Mammal)	1 reference
Oryx gazella (Mammal)	1 reference
Ovibos moschatus (Mammal)	2 references
Ovis (Mammal)	1 reference
Ovis ammon (Mammal)	1 reference
Ovis aries (Mammal)	28 references
Ovis canadensis canadensis (Mammal)	1 reference
Ovis musimon (Mammal)	3 references
Panthera leo (Mammal)	1 reference
Panthera tigris tigris (Mammal)	1 reference
Panthera uncia (Mammal)	1 reference
Presbytis entellus (Mammal)	1 reference
Pseudalopex culpaeus (Mammal)	1 reference
Rangifer tarandus (Mammal)	3 references
Rangifer tarandus groenlandicum (Mammal)	1 reference
Raphicerus melanotis (Mammal)	1 reference
Rattus norvegicus (Mammal)	5 references
Rattus rattus (Mammal)	1 reference
Redunca arundinum (Mammal)	1 reference
Rupicapra rupicapra (Mammal)	2 references
Saiga tatarica (Mammal)	1 reference
Sus (Mammal)	1 reference
Sus scrofa (Mammal)	13 references
Sus scrofa domestica (Mammal)	8 references
Tetraceros quadricornis (Mammal)	1 reference
Ursus (Mammal)	1 reference
Ursus americanus (Mammal)	2 references
Ursus arctos (Mammal)	2 references
Vombatus ursinus (Mammal)	2 references
Vulpes vulpes (Mammal)	10 references
Xenocalliphora hortona (Invertebrate)	1 reference

## Sheet: Supplementary Data 2
Supplementary Data 2. Statistics of the T. hydatigena genome assembly.
	Length		Number (ranked)
	Contig (bp)	Scaffold (bp)	Contig	Scaffold
Total	307042196	308542463	1879	294
Max	8067506	8781047	1	1
N50	257786	1887502	249	46
N60	186772	1609388	391	64
N70	133205	1294653	584	85
N80	95017	949972	858	112
N90	67568	562501	1242	156

## Sheet: Supplementary Data 3
Supplementary Data 3. Summary of coding gene annotations for the T. hydatigena genome.
Database	Number	% of the whole gene set
Swissprot	7369	64.9
nr	10315	90.8
KEGG	6993	61.6
InterPro	7714	72.1
GO	5763	50.7
Pfam	7066	62.2
Hypothetical/ unkonwn	1261	11.1
Annotated	10325	90.9
Total	11358	100

## Sheet: Supplementary Data 4
Supplementary Data 4. Summary of non-coding genes in the T. hydatigena genome.
Type	Family	Number	Average length (bp)	Total length (bp)	% of genome
miRNA	NA*	34	129.26	4395	0.001424
tRNA	NA	1223	74.75	91420	0.02963
rRNA	rRNA	28	133.29	3732	0.00121
	18S	9	222.78	2005	0.00065
	28S	2	142	284	9.2e-05
	5.8S	0	0	0	0
	5S	17	84.88	1443	0.000468
snRNA	snRNA	205	166.4	34112	0.011056
	CD-box	3	123	369	0.00012
	HACA-box	0	0	0	0
	splicing	202	167.04	33743	0.010936
* NA indicates no family information.

## Sheet: Supplementary Data 5
Supplementary Data 5. Summary of repetitive elements in the tapeworm genomes.
Class	% of the T. hydatigena genome	% of the T. saginata genome	% of the T. solium genome	% of the E. multilocularis genome	% of the E. granulosus genome	% of the H. microstoma genome
DNA	3.12	2.17	0.61	0.65	1.83	5.2
LINE	0.94	0.76	0.21	0.53	0.3	1.18
LTR	14.49	10.39	2.28	3.38	4.68	5.97
SINE	2.23	0.38	0.25	0.32	0.16	0.23
Satellite	0.46	0.04	0	0.22	0	0.19
Simple_repeat	1.32	1.55	0.19	0.32	0.22	0.59
Unknown*	46.68	21.41	10.51	9.2	7.1	13.42
Total**	63.3	33.47	13.51	13.78	12.96	24.58
* indicates the elements labeld with 'Class=Unknown' in RepeatMasker classification system.** represents the total propotion of all the repeat content in a genome.

## Sheet: Supplementary Data 6
Supplementary Data 6. The repetitive elements labeled with 'Class=Unknown' in the T. hydatigena genome.
Family	Length	% of the genome
RepeatModeler_rnd-5_family-1246	1129198	0.365978
RepeatModeler_rnd-6_family-990	941547	0.30516
RepeatModeler_rnd-5_family-857	889360	0.288246
RepeatScout_R=17_6	672373	0.217919
RepeatModeler_rnd-4_family-150	600273	0.194551
RepeatModeler_rnd-6_family-1696	564383	0.182919
RepeatModeler_rnd-1_family-167	536130	0.173762
RepeatModeler_rnd-4_family-192	444370	0.144022
RepeatModeler_rnd-6_family-3121	444167	0.143957
RepeatModeler_rnd-5_family-1655	442926	0.143554
RepeatScout_R=0	441902	0.143222
RepeatModeler_rnd-6_family-829	428305	0.138816
RepeatModeler_rnd-6_family-1087	422372	0.136893
RepeatScout_R=57_3	421140	0.136493
RepeatModeler_rnd-5_family-380	380639	0.123367
RepeatModeler_rnd-1_family-302	377690	0.122411
RepeatScout_R=4_2	364965	0.118287
RepeatModeler_rnd-4_family-125	359785	0.116608
RepeatScout_R=49_7	355007	0.115059
RepeatModeler_rnd-1_family-128	345662	0.112031
RepeatModeler_rnd-6_family-920	342457	0.110992
RepeatScout_R=63_7	340627	0.110399
RepeatScout_R=56_5	336998	0.109223
RepeatScout_R=35_5	333703	0.108155
RepeatModeler_rnd-4_family-165	327307	0.106082
RepeatScout_R=86_1	309779	0.100401
RepeatScout_R=18_1	307138	0.0995448
RepeatScout_R=53	305524	0.0990217
RepeatModeler_rnd-1_family-404	302097	0.097911
RepeatScout_R=66_4	301849	0.0978306
RepeatScout_R=31_2	296687	0.0961576
RepeatModeler_rnd-1_family-44	292415	0.094773
RepeatModeler_rnd-1_family-105	291671	0.0945319
RepeatModeler_rnd-5_family-1151	291133	0.0943575
RepeatModeler_rnd-5_family-123	290319	0.0940937
RepeatScout_R=37_2	289129	0.093708
RepeatScout_R=42_3	286377	0.0928161
RepeatScout_R=199_7	285924	0.0926693
RepeatScout_R=7	285340	0.09248
RepeatModeler_rnd-1_family-366	284416	0.0921805
RepeatScout_R=77_6	283363	0.0918392
RepeatModeler_rnd-1_family-14	279131	0.0904676
RepeatModeler_rnd-1_family-134	278304	0.0901996
RepeatScout_R=175_2	275532	0.0893012
RepeatScout_R=9_6	274128	0.0888461
RepeatModeler_rnd-5_family-862	273676	0.0886996
RepeatScout_R=47_7	270748	0.0877506
RepeatModeler_rnd-5_family-36	270653	0.0877199
RepeatModeler_rnd-1_family-33	264900	0.0858553
RepeatScout_R=246_7	262464	0.0850658
RepeatScout_R=25_8	260351	0.0843809
RepeatModeler_rnd-1_family-957	259636	0.0841492
RepeatScout_R=35_3	258193	0.0836815
RepeatScout_R=176_2	256172	0.0830265
RepeatModeler_rnd-1_family-74	255888	0.0829345
RepeatScout_R=58_5	254139	0.0823676
RepeatModeler_rnd-1_family-106	249100	0.0807344
Piler_31.19	244601	0.0792763
RepeatModeler_rnd-1_family-328	242287	0.0785263
RepeatScout_R=46_6	238733	0.0773744
RepeatModeler_rnd-1_family-572	238650	0.0773475
RepeatModeler_rnd-5_family-1282	237996	0.0771356
RepeatScout_R=82_10	236767	0.0767373
RepeatModeler_rnd-1_family-3	233585	0.0757059
RepeatScout_R=1_1	230153	0.0745936
RepeatModeler_rnd-1_family-149	230050	0.0745602
RepeatScout_R=20_6	227501	0.0737341
RepeatScout_R=243_7	226781	0.0735007
RepeatScout_R=26_5	224082	0.072626
RepeatScout_R=405_12	223350	0.0723887
RepeatModeler_rnd-1_family-55	222566	0.0721346
RepeatScout_R=40_2	220515	0.0714699
RepeatModeler_rnd-6_family-1499	219154	0.0710288
RepeatModeler_rnd-5_family-7	218098	0.0706865
RepeatModeler_rnd-6_family-839	217589	0.0705216
RepeatScout_R=408_2	216235	0.0700827
RepeatScout_R=30	215525	0.0698526
RepeatModeler_rnd-1_family-672	215351	0.0697962
RepeatModeler_rnd-5_family-1372	213971	0.069349
RepeatScout_R=93_6	210897	0.0683527
RepeatModeler_rnd-1_family-0	210496	0.0682227
RepeatModeler_rnd-1_family-190	208223	0.067486
RepeatModeler_rnd-1_family-91	207216	0.0671596
RepeatModeler_rnd-1_family-31	207094	0.0671201
RepeatScout_R=62	206562	0.0669477
RepeatScout_R=325_9	200543	0.0649969
RepeatScout_R=151_4	200237	0.0648977
RepeatScout_R=73_6	200210	0.064889
RepeatScout_R=82_3	198697	0.0643986
RepeatScout_R=411_1	194806	0.0631375
RepeatModeler_rnd-1_family-904	192442	0.0623713
RepeatScout_R=93_5	191761	0.0621506
RepeatScout_R=62_4	190935	0.0618829
RepeatModeler_rnd-6_family-185	189650	0.0614664
RepeatModeler_rnd-6_family-528	187817	0.0608723
RepeatScout_R=134_3	187543	0.0607835
RepeatScout_R=22_9	186485	0.0604406
RepeatScout_R=37_4	184946	0.0599418
RepeatScout_R=809_8	184925	0.059935
RepeatScout_R=635_1	183272	0.0593993
RepeatScout_R=64_8	182112	0.0590233
RepeatModeler_rnd-5_family-253	181793	0.0589199
RepeatScout_R=155_1	180164	0.058392
RepeatModeler_rnd-6_family-2242	179781	0.0582678
RepeatModeler_rnd-1_family-125	179570	0.0581994
RepeatModeler_rnd-1_family-50	177978	0.0576835
RepeatScout_R=50_2	177131	0.057409
RepeatModeler_rnd-6_family-1103	177041	0.0573798
RepeatScout_R=69_1	176951	0.0573506
RepeatModeler_rnd-4_family-136	176131	0.0570848
RepeatModeler_rnd-1_family-143	174914	0.0566904
RepeatModeler_rnd-1_family-450	174117	0.0564321
RepeatScout_R=117_3	173935	0.0563731
RepeatScout_R=697_5	173680	0.0562905
RepeatModeler_rnd-6_family-1032	173641	0.0562778
Piler_10.40	173390	0.0561965
RepeatModeler_rnd-6_family-930	172426	0.055884
RepeatScout_R=65_2	172380	0.0558691
RepeatModeler_rnd-6_family-555	171724	0.0556565
RepeatModeler_rnd-1_family-208	171427	0.0555603
RepeatModeler_rnd-5_family-284	170835	0.0553684
RepeatScout_R=52_3	170834	0.0553681
RepeatModeler_rnd-5_family-1210	170535	0.0552712
RepeatModeler_rnd-5_family-462	169315	0.0548758
RepeatModeler_rnd-1_family-22	169276	0.0548631
RepeatModeler_rnd-1_family-191	167361	0.0542425
RepeatScout_R=55_6	166987	0.0541212
RepeatScout_R=39_9	166604	0.0539971
RepeatModeler_rnd-4_family-878	165993	0.0537991
RepeatModeler_rnd-6_family-2065	164735	0.0533914
RepeatScout_R=197_6	163718	0.0530617
RepeatModeler_rnd-6_family-4704	163064	0.0528498
RepeatModeler_rnd-1_family-53	162726	0.0527402
RepeatModeler_rnd-5_family-139	162241	0.052583
RepeatScout_R=294	161662	0.0523954
RepeatModeler_rnd-5_family-645	161262	0.0522657
RepeatScout_R=2_1	160757	0.0521021
RepeatModeler_rnd-1_family-142	160750	0.0520998
RepeatScout_R=75_5	160439	0.051999
RepeatModeler_rnd-5_family-138	160109	0.051892
RepeatScout_R=632_6	159994	0.0518548
RepeatScout_R=21_11	159606	0.051729
RepeatModeler_rnd-1_family-468	158149	0.0512568
RepeatScout_R=19_6	157592	0.0510763
RepeatScout_R=125_6	157571	0.0510695
RepeatModeler_rnd-5_family-3713	157432	0.0510244
RepeatModeler_rnd-5_family-1453	157078	0.0509097
RepeatScout_R=170_2	156531	0.0507324
RepeatModeler_rnd-1_family-250	156215	0.05063
RepeatModeler_rnd-5_family-450	155392	0.0503632
RepeatModeler_rnd-1_family-291	155180	0.0502945
RepeatModeler_rnd-5_family-2053	153799	0.0498469
RepeatScout_R=121_6	153065	0.0496091
Piler_12.38	151659	0.0491534
RepeatScout_R=180_4	151396	0.0490681
RepeatModeler_rnd-1_family-643	150919	0.0489135
RepeatModeler_rnd-5_family-117	149963	0.0486037
RepeatScout_R=31_3	149500	0.0484536
RepeatScout_R=335_5	149236	0.0483681
RepeatScout_R=164_5	149124	0.0483318
RepeatModeler_rnd-1_family-880	148634	0.0481729
RepeatScout_R=63_3	147760	0.0478897
RepeatScout_R=41_2	147069	0.0476657
RepeatScout_R=4_4	146535	0.0474927
RepeatScout_R=46_5	146394	0.047447
RepeatScout_R=161_4	145668	0.0472117
RepeatScout_R=279_2	144131	0.0467135
RepeatScout_R=19_3	144009	0.046674
RepeatScout_R=5_2	143602	0.0465421
RepeatScout_R=28_6	143510	0.0465122
RepeatModeler_rnd-6_family-1173	142847	0.0462974
RepeatScout_R=119_3	142818	0.046288
RepeatScout_R=32_4	142792	0.0462795
RepeatScout_R=1113_3	141957	0.0460089
RepeatScout_R=277_2	141910	0.0459937
RepeatModeler_rnd-1_family-959	140942	0.0456799
RepeatScout_R=227_6	140514	0.0455412
RepeatModeler_rnd-1_family-47	140134	0.0454181
RepeatModeler_rnd-1_family-233	140077	0.0453996
RepeatModeler_rnd-6_family-1392	139803	0.0453108
RepeatScout_R=34_1	139190	0.0451121
RepeatScout_R=41_4	139018	0.0450564
RepeatModeler_rnd-1_family-334	138225	0.0447993
RepeatScout_R=58_2	138105	0.0447605
RepeatScout_R=15_4	137869	0.044684
RepeatScout_R=9_11	137068	0.0444244
RepeatScout_R=577_8	136982	0.0443965
RepeatScout_R=88_3	136823	0.044345
RepeatScout_R=359_3	136791	0.0443346
RepeatScout_R=375_1	136224	0.0441508
RepeatScout_R=344_8	135811	0.044017
RepeatModeler_rnd-5_family-1900	135746	0.0439959
RepeatScout_R=268_3	135445	0.0438983
RepeatScout_R=103_5	135234	0.0438299
RepeatModeler_rnd-5_family-4493	135193	0.0438167
RepeatScout_R=158_4	134149	0.0434783
RepeatModeler_rnd-1_family-19	133649	0.0433162
RepeatModeler_rnd-5_family-82	133412	0.0432394
RepeatModeler_rnd-1_family-539	133123	0.0431458
RepeatModeler_rnd-5_family-1308	133050	0.0431221
RepeatScout_R=152_7	132956	0.0430916
RepeatModeler_rnd-5_family-3609	132873	0.0430647
RepeatScout_R=109_3	132766	0.0430301
RepeatScout_R=245_2	132355	0.0428969
RepeatModeler_rnd-5_family-1490	132180	0.0428401
RepeatModeler_rnd-4_family-117	131986	0.0427773
RepeatScout_R=90_1	131503	0.0426207
RepeatScout_R=65_6	131412	0.0425912
RepeatModeler_rnd-1_family-733	130707	0.0423627
RepeatScout_R=320_9	130644	0.0423423
RepeatModeler_rnd-5_family-412	129968	0.0421232
RepeatModeler_rnd-5_family-163	129225	0.0418824
RepeatModeler_rnd-1_family-257	129150	0.0418581
RepeatScout_R=99_8	128935	0.0417884
RepeatScout_R=19_4	128905	0.0417787
RepeatScout_R=407_2	128827	0.0417534
RepeatScout_R=106_5	128801	0.041745
RepeatModeler_rnd-1_family-325	128581	0.0416737
RepeatModeler_rnd-6_family-130	128001	0.0414857
RepeatScout_R=9_2	127977	0.0414779
RepeatModeler_rnd-1_family-11	127956	0.0414711
RepeatModeler_rnd-1_family-70	126525	0.0410073
RepeatScout_R=48_4	125999	0.0408368
RepeatScout_R=155_6	125890	0.0408015
RepeatScout_R=39_3	125722	0.0407471
RepeatScout_R=50_6	125365	0.0406314
RepeatModeler_rnd-1_family-127	125321	0.0406171
RepeatModeler_rnd-5_family-582	124799	0.0404479
RepeatModeler_rnd-1_family-1412	124788	0.0404444
RepeatScout_R=163_6	124056	0.0402071
RepeatScout_R=96_8	122261	0.0396253
RepeatScout_R=281_8	122235	0.0396169
RepeatModeler_rnd-1_family-759	122222	0.0396127
RepeatScout_R=166_7	121775	0.0394678
RepeatScout_R=46_2	120561	0.0390744
RepeatScout_R=197_7	120449	0.0390381
RepeatScout_R=247_4	120359	0.0390089
RepeatScout_R=80_4	119708	0.0387979
RepeatScout_R=104_5	119667	0.0387846
RepeatScout_R=105	119433	0.0387088
RepeatScout_R=405_1	118771	0.0384942
RepeatModeler_rnd-5_family-188	118696	0.0384699
RepeatModeler_rnd-1_family-483	118368	0.0383636
RepeatModeler_rnd-5_family-296	117887	0.0382077
RepeatModeler_rnd-5_family-1206	117465	0.0380709
RepeatModeler_rnd-5_family-3155	116741	0.0378363
RepeatScout_R=169_1	116434	0.0377368
RepeatScout_R=334_2	116005	0.0375977
RepeatModeler_rnd-5_family-1642	115960	0.0375832
RepeatScout_R=331_9	115695	0.0374973
RepeatModeler_rnd-1_family-192	115528	0.0374431
RepeatScout_R=997_6	115063	0.0372924
RepeatScout_R=36_4	114906	0.0372416
RepeatScout_R=26_6	114905	0.0372412
RepeatModeler_rnd-1_family-81	114782	0.0372014
RepeatScout_R=129_3	114613	0.0371466
RepeatScout_R=355_5	114606	0.0371443
RepeatModeler_rnd-6_family-3912	114465	0.0370986
RepeatScout_R=161_2	114101	0.0369806
RepeatScout_R=261_7	113932	0.0369259
RepeatScout_R=54_4	113509	0.0367888
RepeatScout_R=180_7	112848	0.0365745
RepeatModeler_rnd-1_family-339	112766	0.036548
RepeatModeler_rnd-5_family-20	112641	0.0365075
RepeatScout_R=316_7	112223	0.036372
RepeatScout_R=327	111690	0.0361992
RepeatModeler_rnd-5_family-251	111195	0.0360388
RepeatScout_R=128_3	111117	0.0360135
RepeatScout_R=614_1	110311	0.0357523
RepeatModeler_rnd-5_family-238	110304	0.03575
RepeatScout_R=225_4	110275	0.0357406
RepeatModeler_rnd-6_family-3856	110130	0.0356936
RepeatScout_R=214_4	109845	0.0356013
RepeatScout_R=65_1	109801	0.035587
RepeatScout_R=98_2	109744	0.0355685
RepeatScout_R=440_3	109513	0.0354937
RepeatScout_R=275_5	109412	0.0354609
RepeatModeler_rnd-1_family-610	109175	0.0353841
RepeatModeler_rnd-1_family-12	108962	0.0353151
RepeatScout_R=465_1	108799	0.0352622
RepeatModeler_rnd-5_family-1336	108507	0.0351676
RepeatScout_R=238_2	108279	0.0350937
RepeatScout_R=382_2	107926	0.0349793
RepeatModeler_rnd-1_family-616	107611	0.0348772
RepeatScout_R=214_1	107181	0.0347378
RepeatModeler_rnd-5_family-335	106836	0.034626
RepeatScout_R=650_5	106533	0.0345278
RepeatScout_R=173_3	106389	0.0344812
RepeatScout_R=114_3	106317	0.0344578
RepeatScout_R=107_1	106271	0.0344429
RepeatScout_R=875_2	106095	0.0343859
RepeatScout_R=517_3	106044	0.0343693
RepeatScout_R=99_2	105571	0.034216
RepeatScout_R=92_1	104944	0.0340128
RepeatScout_R=405_9	104687	0.0339295
RepeatScout_R=93_3	104417	0.033842
RepeatScout_R=202_4	104133	0.03375
RepeatModeler_rnd-5_family-1526	103604	0.0335785
RepeatScout_R=429_3	103457	0.0335309
RepeatScout_R=134_1	103452	0.0335293
RepeatScout_R=33_2	103373	0.0335037
RepeatScout_R=1325_5	103225	0.0334557
RepeatScout_R=618_2	103046	0.0333977
RepeatModeler_rnd-6_family-164	103033	0.0333935
RepeatModeler_rnd-5_family-3271	102836	0.0333296
RepeatModeler_rnd-5_family-212	102703	0.0332865
RepeatModeler_rnd-1_family-1022	102389	0.0331847
RepeatScout_R=287_3	102085	0.0330862
RepeatScout_R=139_5	101941	0.0330395
RepeatScout_R=211_9	101876	0.0330185
RepeatScout_R=176_6	101855	0.0330117
RepeatScout_R=136_3	101612	0.0329329
RepeatScout_R=578	101443	0.0328781
RepeatModeler_rnd-1_family-268	101001	0.0327349
RepeatScout_R=124_2	100683	0.0326318
RepeatScout_R=194_3	100590	0.0326017
RepeatScout_R=232_3	100546	0.0325874
RepeatScout_R=428_3	100503	0.0325735
RepeatScout_R=394_1	100275	0.0324996
RepeatScout_R=363_1	100234	0.0324863
RepeatScout_R=483	100100	0.0324429
RepeatModeler_rnd-1_family-1432	99812	0.0323495
RepeatScout_R=138_5	99609	0.0322837
RepeatScout_R=414_9	99605	0.0322824
RepeatScout_R=265_5	99599	0.0322805
RepeatScout_R=80_3	99371	0.0322066
RepeatModeler_rnd-5_family-1348	99348	0.0321991
RepeatScout_R=291_6	99220	0.0321576
RepeatScout_R=84_6	99138	0.0321311
RepeatScout_R=248_10	98912	0.0320578
RepeatScout_R=19_9	98778	0.0320144
RepeatScout_R=163_8	98716	0.0319943
RepeatScout_R=381_3	98587	0.0319525
RepeatScout_R=30_2	98104	0.0317959
RepeatScout_R=182	97844	0.0317117
RepeatScout_R=1031_2	97703	0.031666
RepeatScout_R=706_6	97463	0.0315882
RepeatModeler_rnd-1_family-434	97261	0.0315227
RepeatModeler_rnd-1_family-451	97193	0.0315007
RepeatScout_R=27_2	97130	0.0314803
RepeatScout_R=194_6	97033	0.0314488
RepeatScout_R=148_5	96835	0.0313847
RepeatModeler_rnd-1_family-659	96598	0.0313078
RepeatModeler_rnd-5_family-2648	96425	0.0312518
RepeatScout_R=282_2	96236	0.0311905
RepeatScout_R=380_5	95936	0.0310933
RepeatScout_R=20_3	95849	0.0310651
RepeatModeler_rnd-1_family-398	95776	0.0310414
RepeatModeler_rnd-1_family-353	95430	0.0309293
RepeatScout_R=138_9	95248	0.0308703
RepeatModeler_rnd-5_family-1296	95111	0.0308259
RepeatScout_R=23_7	95109	0.0308253
RepeatScout_R=1277_2	95018	0.0307958
RepeatModeler_rnd-1_family-1945	94758	0.0307115
RepeatModeler_rnd-1_family-383	94619	0.0306664
RepeatScout_R=276_3	94582	0.0306545
RepeatModeler_rnd-5_family-805	94247	0.0305459
RepeatScout_R=465_3	93844	0.0304153
RepeatScout_R=125_8	93766	0.03039
RepeatModeler_rnd-6_family-1846	93739	0.0303812
RepeatScout_R=858_4	93739	0.0303812
RepeatScout_R=95_5	93598	0.0303355
RepeatModeler_rnd-5_family-105	93501	0.0303041
RepeatModeler_rnd-1_family-163	93256	0.0302247
RepeatScout_R=324_3	93183	0.030201
RepeatModeler_rnd-1_family-42	93020	0.0301482
RepeatScout_R=61_3	92912	0.0301132
RepeatModeler_rnd-1_family-481	92835	0.0300882
RepeatModeler_rnd-5_family-1390	92796	0.0300756
RepeatScout_R=677	92769	0.0300668
RepeatModeler_rnd-1_family-1068	92566	0.0300011
RepeatScout_R=379_9	92471	0.0299703
RepeatScout_R=349_1	92307	0.0299171
RepeatModeler_rnd-1_family-492	92293	0.0299126
RepeatScout_R=8_1	92232	0.0298928
RepeatScout_R=152_8	92197	0.0298815
RepeatScout_R=1218	92125	0.0298581
RepeatModeler_rnd-6_family-2174	91963	0.0298056
RepeatScout_R=34_6	91504	0.0296569
RepeatScout_R=416_6	91194	0.0295564
RepeatModeler_rnd-6_family-6915	90831	0.0294387
RepeatScout_R=1_3	90463	0.0293195
RepeatScout_R=24_4	90373	0.0292903
RepeatScout_R=36_3	90324	0.0292744
RepeatModeler_rnd-1_family-1050	90030	0.0291791
RepeatScout_R=149_3	89555	0.0290252
RepeatModeler_rnd-1_family-1950	89491	0.0290044
RepeatModeler_rnd-5_family-1318	89221	0.0289169
RepeatScout_R=422	88743	0.028762
RepeatScout_R=368_3	88654	0.0287332
RepeatScout_R=403_9	88290	0.0286152
RepeatModeler_rnd-6_family-4499	88283	0.0286129
RepeatModeler_rnd-6_family-3152	88245	0.0286006
RepeatScout_R=642_7	88070	0.0285439
RepeatScout_R=383	87565	0.0283802
RepeatModeler_rnd-1_family-725	87544	0.0283734
RepeatModeler_rnd-6_family-2886	87516	0.0283643
RepeatScout_R=296_4	87319	0.0283005
RepeatScout_R=92_3	87170	0.0282522
RepeatScout_R=309_2	86928	0.0281738
RepeatModeler_rnd-1_family-670	86766	0.0281213
RepeatScout_R=507_2	86727	0.0281086
RepeatModeler_rnd-5_family-1971	86726	0.0281083
RepeatScout_R=115_6	86587	0.0280632
RepeatModeler_rnd-1_family-1402	86459	0.0280218
RepeatScout_R=197_10	86205	0.0279394
RepeatScout_R=558_3	86171	0.0279284
RepeatScout_R=160_4	86002	0.0278736
RepeatScout_R=299_1	85864	0.0278289
RepeatScout_R=539_1	85700	0.0277758
RepeatScout_R=775_1	85683	0.0277702
RepeatScout_R=942	85660	0.0277628
RepeatModeler_rnd-1_family-727	85588	0.0277395
RepeatScout_R=248_9	85437	0.0276905
RepeatScout_R=34_3	85356	0.0276643
RepeatScout_R=245_3	84800	0.0274841
RepeatModeler_rnd-5_family-3759	84695	0.02745
RepeatModeler_rnd-6_family-954	84486	0.0273823
RepeatScout_R=165_2	83829	0.0271694
RepeatScout_R=5_1	83502	0.0270634
RepeatModeler_rnd-1_family-822	83445	0.0270449
RepeatScout_R=225	83402	0.027031
RepeatScout_R=175_3	83214	0.02697
RepeatModeler_rnd-1_family-1238	83212	0.0269694
RepeatScout_R=432_4	83183	0.02696
RepeatModeler_rnd-1_family-995	82996	0.0268994
RepeatScout_R=1_4	82995	0.0268991
RepeatScout_R=181_6	82959	0.0268874
RepeatScout_R=123_5	82807	0.0268381
RepeatModeler_rnd-6_family-1285	82463	0.0267266
RepeatScout_R=35_2	82432	0.0267166
RepeatModeler_rnd-5_family-1770	82355	0.0266916
RepeatScout_R=754	82345	0.0266884
RepeatModeler_rnd-1_family-869	82335	0.0266851
RepeatScout_R=419_6	82298	0.0266732
RepeatScout_R=293_10	82277	0.0266663
RepeatModeler_rnd-6_family-304	82160	0.0266284
RepeatScout_R=221_8	82090	0.0266057
RepeatScout_R=116_6	81969	0.0265665
RepeatScout_R=125_7	81834	0.0265228
RepeatModeler_rnd-6_family-781	81723	0.0264868
RepeatModeler_rnd-5_family-1333	81551	0.026431
RepeatScout_R=434_4	81434	0.0263931
RepeatModeler_rnd-1_family-429	81358	0.0263685
RepeatScout_R=291_4	81354	0.0263672
RepeatScout_R=351_2	81224	0.0263251
RepeatScout_R=121_1	80986	0.0262479
RepeatModeler_rnd-1_family-175	80904	0.0262214
RepeatScout_R=248_6	80848	0.0262032
RepeatScout_R=290	80636	0.0261345
RepeatModeler_rnd-6_family-764	80532	0.0261008
Piler_32.18	80493	0.0260881
RepeatModeler_rnd-6_family-1513	80487	0.0260862
RepeatModeler_rnd-6_family-6658	80456	0.0260762
RepeatModeler_rnd-6_family-363	80370	0.0260483
RepeatModeler_rnd-1_family-136	80209	0.0259961
RepeatScout_R=718_8	79965	0.025917
RepeatScout_R=265_2	79814	0.0258681
RepeatScout_R=29_2	79692	0.0258285
RepeatScout_R=306	79619	0.0258049
RepeatScout_R=158_6	79617	0.0258042
RepeatScout_R=232_6	79602	0.0257994
RepeatModeler_rnd-1_family-440	79489	0.0257627
RepeatScout_R=171_5	79433	0.0257446
RepeatScout_R=154_6	79267	0.0256908
RepeatModeler_rnd-5_family-1753	79248	0.0256846
RepeatModeler_rnd-5_family-314	79149	0.0256525
RepeatScout_R=302_1	79105	0.0256383
RepeatModeler_rnd-1_family-1229	79060	0.0256237
RepeatScout_R=260_7	78930	0.0255816
RepeatScout_R=622_1	78896	0.0255705
RepeatModeler_rnd-1_family-1344	78835	0.0255508
RepeatScout_R=471_3	78729	0.0255164
RepeatModeler_rnd-1_family-792	78727	0.0255158
RepeatScout_R=1342_5	78703	0.025508
RepeatScout_R=1201_2	78593	0.0254723
RepeatScout_R=279_3	78582	0.0254688
RepeatScout_R=342_7	78395	0.0254082
RepeatScout_R=38_2	78280	0.0253709
RepeatModeler_rnd-1_family-64	78184	0.0253398
RepeatScout_R=348_4	77956	0.0252659
RepeatScout_R=859_3	77926	0.0252562
RepeatScout_R=957_1	77909	0.0252507
RepeatScout_R=21_8	77685	0.0251781
RepeatScout_R=229_1	77672	0.0251738
RepeatModeler_rnd-6_family-4237	77582	0.0251447
RepeatScout_R=1344_4	77002	0.0249567
RepeatModeler_rnd-5_family-1233	76761	0.0248786
RepeatScout_R=244_1	76753	0.024876
RepeatScout_R=605_1	76690	0.0248556
RepeatModeler_rnd-5_family-451	76663	0.0248468
RepeatScout_R=175_10	76655	0.0248442
RepeatModeler_rnd-1_family-346	76608	0.024829
RepeatScout_R=394_7	76578	0.0248193
RepeatScout_R=145_7	76548	0.0248096
RepeatScout_R=40_4	76450	0.0247778
RepeatScout_R=130_2	76174	0.0246883
RepeatModeler_rnd-6_family-508	76047	0.0246472
RepeatScout_R=115_3	75992	0.0246293
RepeatModeler_rnd-5_family-126	75785	0.0245623
RepeatScout_R=222_4	75544	0.0244841
RepeatScout_R=971_7	75504	0.0244712
RepeatScout_R=142_3	75411	0.024441
RepeatModeler_rnd-1_family-10	75406	0.0244394
RepeatScout_R=203_4	75389	0.0244339
RepeatScout_R=507_5	75335	0.0244164
RepeatScout_R=86_7	75317	0.0244106
RepeatModeler_rnd-1_family-1020	75251	0.0243892
RepeatScout_R=381_1	75158	0.024359
RepeatScout_R=604	74979	0.024301
RepeatScout_R=353_4	74869	0.0242654
RepeatModeler_rnd-6_family-1397	74842	0.0242566
RepeatModeler_rnd-1_family-108	74654	0.0241957
RepeatScout_R=147_1	74586	0.0241737
RepeatScout_R=448_6	74582	0.0241724
RepeatModeler_rnd-1_family-924	74463	0.0241338
RepeatModeler_rnd-1_family-438	74390	0.0241101
RepeatScout_R=131_4	74325	0.0240891
RepeatScout_R=219_2	74251	0.0240651
RepeatScout_R=122_4	74241	0.0240618
RepeatScout_R=311_5	74093	0.0240139
RepeatScout_R=25_3	74027	0.0239925
RepeatScout_R=551	73873	0.0239426
RepeatScout_R=208_3	73851	0.0239354
RepeatScout_R=44_1	73599	0.0238538
RepeatModeler_rnd-5_family-974	73473	0.0238129
RepeatModeler_rnd-1_family-1382	73452	0.0238061
RepeatModeler_rnd-6_family-5886	73346	0.0237718
RepeatModeler_rnd-1_family-414	73252	0.0237413
RepeatScout_R=187_1	73250	0.0237407
RepeatScout_R=751_6	73099	0.0236917
RepeatScout_R=107_6	72917	0.0236327
RepeatModeler_rnd-6_family-1510	72886	0.0236227
RepeatModeler_rnd-1_family-309	72865	0.0236159
RepeatScout_R=391_4	72844	0.0236091
RepeatScout_R=388_5	72721	0.0235692
RepeatScout_R=367_5	72666	0.0235514
RepeatModeler_rnd-5_family-908	72599	0.0235297
RepeatScout_R=705_7	72417	0.0234707
RepeatScout_R=492_8	72395	0.0234635
RepeatModeler_rnd-5_family-1368	72381	0.023459
RepeatModeler_rnd-1_family-1283	72343	0.0234467
RepeatModeler_rnd-1_family-466	72118	0.0233738
RepeatScout_R=394_3	72076	0.0233602
RepeatScout_R=142_8	72073	0.0233592
RepeatModeler_rnd-6_family-606	72059	0.0233546
RepeatModeler_rnd-6_family-556	71977	0.0233281
RepeatScout_R=58	71969	0.0233255
RepeatScout_R=144_3	71933	0.0233138
RepeatScout_R=349_3	71804	0.023272
RepeatScout_R=232_7	71791	0.0232678
RepeatModeler_rnd-6_family-4548	71768	0.0232603
RepeatScout_R=487_5	71711	0.0232419
RepeatScout_R=25_5	71690	0.0232351
RepeatScout_R=1344	71608	0.0232085
RepeatScout_R=439_5	71550	0.0231897
RepeatScout_R=20_7	71528	0.0231825
RepeatScout_R=190_5	71413	0.0231453
RepeatScout_R=168_3	71335	0.02312
RepeatScout_R=307_3	71318	0.0231145
RepeatModeler_rnd-5_family-3278	71258	0.023095
RepeatScout_R=81_3	71191	0.0230733
RepeatScout_R=89_6	71122	0.023051
RepeatScout_R=78_8	71026	0.0230198
RepeatScout_R=886_1	71020	0.0230179
RepeatModeler_rnd-5_family-832	70791	0.0229437
RepeatScout_R=47_2	70525	0.0228575
RepeatScout_R=79_2	70457	0.0228354
RepeatScout_R=325_6	70335	0.0227959
RepeatScout_R=99_7	70180	0.0227457
RepeatScout_R=250_7	70155	0.0227376
RepeatScout_R=300_2	70030	0.022697
RepeatModeler_rnd-1_family-1968	69955	0.0226727
RepeatModeler_rnd-6_family-4376	69871	0.0226455
RepeatScout_R=12_2	69541	0.0225386
RepeatScout_R=343_3	69433	0.0225035
RepeatScout_R=237_2	69365	0.0224815
RepeatModeler_rnd-1_family-180	69348	0.022476
RepeatScout_R=234_3	69347	0.0224757
RepeatScout_R=381	69054	0.0223807
RepeatScout_R=202_12	68991	0.0223603
RepeatModeler_rnd-5_family-1367	68986	0.0223587
RepeatScout_R=339_7	68712	0.0222699
RepeatScout_R=143_1	68670	0.0222563
RepeatScout_R=479_3	68641	0.0222469
RepeatModeler_rnd-6_family-1469	68520	0.0222076
RepeatScout_R=282_4	68415	0.0221736
RepeatModeler_rnd-5_family-3059	68403	0.0221697
RepeatScout_R=899_1	68335	0.0221477
RepeatScout_R=409_8	68325	0.0221444
RepeatScout_R=301_5	68226	0.0221124
RepeatModeler_rnd-6_family-450	68213	0.0221081
RepeatModeler_rnd-5_family-3272	68176	0.0220961
RepeatModeler_rnd-6_family-695	68139	0.0220842
RepeatScout_R=16_6	68119	0.0220777
RepeatScout_R=968_9	68108	0.0220741
RepeatScout_R=1283_4	68092	0.0220689
RepeatScout_R=516_4	67942	0.0220203
RepeatScout_R=726_3	67941	0.02202
RepeatModeler_rnd-6_family-1942	67875	0.0219986
RepeatScout_R=121_11	67676	0.0219341
RepeatModeler_rnd-5_family-1788	67583	0.021904
RepeatScout_R=182_5	67537	0.021889
RepeatScout_R=756_1	67525	0.0218852
RepeatScout_R=352_3	67353	0.0218294
RepeatScout_R=311_4	67324	0.02182
RepeatScout_R=404	67313	0.0218164
RepeatScout_R=223_3	67312	0.0218161
RepeatModeler_rnd-6_family-6957	67262	0.0217999
RepeatScout_R=163_7	67251	0.0217964
RepeatScout_R=296_7	67180	0.0217733
RepeatModeler_rnd-1_family-392	67143	0.0217613
RepeatModeler_rnd-1_family-1053	67053	0.0217322
RepeatScout_R=163_1	66948	0.0216981
RepeatModeler_rnd-6_family-1613	66943	0.0216965
RepeatScout_R=356_4	66713	0.021622
RepeatModeler_rnd-6_family-461	66627	0.0215941
RepeatModeler_rnd-5_family-2770	66550	0.0215692
RepeatScout_R=103_3	66478	0.0215458
RepeatScout_R=100_1	66411	0.0215241
RepeatScout_R=259_1	66371	0.0215111
RepeatModeler_rnd-6_family-910	66347	0.0215034
RepeatScout_R=202_2	66298	0.0214875
RepeatModeler_rnd-6_family-247	66164	0.021444
RepeatScout_R=323_7	66064	0.0214116
RepeatModeler_rnd-6_family-615	66007	0.0213932
RepeatScout_R=573_8	65970	0.0213812
RepeatModeler_rnd-5_family-1316	65571	0.0212519
RepeatScout_R=12_6	65473	0.0212201
RepeatModeler_rnd-1_family-207	65383	0.0211909
RepeatModeler_rnd-1_family-432	65050	0.021083
RepeatModeler_rnd-5_family-1683	65021	0.0210736
RepeatScout_R=378	65004	0.0210681
RepeatModeler_rnd-1_family-1377	64985	0.0210619
RepeatScout_R=893_3	64933	0.0210451
RepeatScout_R=181_2	64875	0.0210263
RepeatModeler_rnd-1_family-1871	64874	0.021026
RepeatScout_R=510	64803	0.0210029
RepeatScout_R=250_8	64800	0.021002
RepeatScout_R=162_6	64690	0.0209663
RepeatScout_R=15_2	64627	0.0209459
RepeatModeler_rnd-1_family-397	64381	0.0208662
RepeatScout_R=436_3	64364	0.0208607
RepeatScout_R=185_8	64339	0.0208526
RepeatModeler_rnd-1_family-587	64304	0.0208412
RepeatScout_R=77_5	64290	0.0208367
RepeatScout_R=541_8	64256	0.0208257
RepeatScout_R=57_4	64201	0.0208078
RepeatModeler_rnd-6_family-887	64118	0.0207809
RepeatScout_R=59_10	64053	0.0207599
RepeatScout_R=376_5	63908	0.0207129
RepeatModeler_rnd-6_family-5150	63845	0.0206925
RepeatModeler_rnd-1_family-160	63829	0.0206873
RepeatScout_R=643_6	63817	0.0206834
RepeatModeler_rnd-5_family-1565	63759	0.0206646
RepeatScout_R=298_7	63758	0.0206643
RepeatModeler_rnd-6_family-554	63752	0.0206623
RepeatScout_R=692_8	63727	0.0206542
RepeatScout_R=68_2	63693	0.0206432
Piler_9.41	63649	0.0206289
RepeatScout_R=449_1	63631	0.0206231
RepeatScout_R=42	63626	0.0206215
RepeatScout_R=396_6	63622	0.0206202
RepeatModeler_rnd-5_family-2164	63616	0.0206182
RepeatScout_R=115_8	63612	0.0206169
RepeatModeler_rnd-1_family-200	63340	0.0205288
RepeatScout_R=146_8	63198	0.0204828
RepeatScout_R=389_4	63161	0.0204708
RepeatModeler_rnd-5_family-4048	63080	0.0204445
RepeatScout_R=831_7	63058	0.0204374
RepeatModeler_rnd-1_family-667	63057	0.0204371
RepeatModeler_rnd-6_family-441	63049	0.0204345
RepeatScout_R=388_8	62913	0.0203904
RepeatScout_R=438_10	62909	0.0203891
RepeatScout_R=454_2	62885	0.0203813
RepeatScout_R=263_6	62793	0.0203515
RepeatModeler_rnd-1_family-740	62735	0.0203327
RepeatScout_R=143_3	62731	0.0203314
RepeatModeler_rnd-5_family-924	62727	0.0203301
RepeatScout_R=140_4	62722	0.0203285
RepeatScout_R=170_5	62625	0.020297
RepeatScout_R=93_7	62624	0.0202967
RepeatModeler_rnd-5_family-3614	62613	0.0202932
RepeatScout_R=282_8	62492	0.0202539
RepeatScout_R=175_7	62477	0.0202491
RepeatScout_R=784_1	62462	0.0202442
RepeatScout_R=591_3	62425	0.0202322
RepeatScout_R=14_7	62378	0.020217
RepeatModeler_rnd-1_family-691	62302	0.0201924
RepeatScout_R=106_2	62235	0.0201706
RepeatModeler_rnd-5_family-2506	62196	0.020158
RepeatModeler_rnd-1_family-144	62184	0.0201541
RepeatModeler_rnd-5_family-2754	62041	0.0201078
RepeatScout_R=190_4	61841	0.0200429
RepeatScout_R=213_1	61818	0.0200355
RepeatModeler_rnd-6_family-1235	61782	0.0200238
RepeatModeler_rnd-5_family-511	61761	0.020017
RepeatScout_R=531	61657	0.0199833
RepeatScout_R=247_7	61541	0.0199457
RepeatModeler_rnd-5_family-695	61493	0.0199302
RepeatScout_R=105_1	61453	0.0199172
RepeatModeler_rnd-6_family-124	61299	0.0198673
RepeatScout_R=58_6	61291	0.0198647
RepeatModeler_rnd-1_family-252	61116	0.019808
RepeatScout_R=675_6	61011	0.0197739
RepeatScout_R=282_7	60894	0.019736
RepeatScout_R=21_2	60873	0.0197292
RepeatScout_R=560_6	60871	0.0197286
RepeatModeler_rnd-1_family-13	60830	0.0197153
RepeatModeler_rnd-1_family-1881	60709	0.0196761
RepeatModeler_rnd-5_family-697	60675	0.019665
RepeatModeler_rnd-5_family-2931	60657	0.0196592
RepeatScout_R=66_1	60655	0.0196586
RepeatScout_R=21_4	60600	0.0196407
RepeatScout_R=305_7	60542	0.0196219
RepeatModeler_rnd-6_family-1109	60517	0.0196138
RepeatScout_R=195_6	60397	0.0195749
RepeatScout_R=467_13	60357	0.019562
RepeatScout_R=207_7	60284	0.0195383
RepeatScout_R=87_4	60050	0.0194625
RepeatScout_R=541_2	59995	0.0194446
RepeatScout_R=34_4	59992	0.0194437
RepeatModeler_rnd-6_family-959	59982	0.0194404
RepeatScout_R=197	59955	0.0194317
RepeatModeler_rnd-5_family-3758	59831	0.0193915
RepeatModeler_rnd-1_family-122	59776	0.0193737
RepeatModeler_rnd-5_family-147	59757	0.0193675
RepeatModeler_rnd-1_family-645	59665	0.0193377
RepeatModeler_rnd-1_family-76	59655	0.0193345
RepeatModeler_rnd-6_family-1211	59617	0.0193221
RepeatScout_R=13_3	59605	0.0193182
RepeatModeler_rnd-5_family-1376	59574	0.0193082
RepeatScout_R=17_1	59493	0.0192819
RepeatScout_R=123_8	59477	0.0192768
RepeatModeler_rnd-6_family-2823	59392	0.0192492
RepeatScout_R=98_10	59275	0.0192113
RepeatScout_R=1467_2	59250	0.0192032
RepeatModeler_rnd-1_family-246	59204	0.0191883
RepeatScout_R=688_3	59163	0.019175
RepeatScout_R=54_2	59089	0.019151
RepeatModeler_rnd-1_family-699	59089	0.019151
RepeatModeler_rnd-6_family-1611	59079	0.0191478
RepeatScout_R=757_5	59077	0.0191471
RepeatScout_R=58_3	58879	0.0190829
RepeatModeler_rnd-6_family-1815	58735	0.0190363
RepeatScout_R=160	58730	0.0190347
RepeatScout_R=133_6	58689	0.0190214
RepeatScout_R=403_8	58552	0.018977
RepeatScout_R=261_2	58416	0.0189329
RepeatScout_R=1024_10	58358	0.0189141
RepeatScout_R=82_5	58335	0.0189066
RepeatModeler_rnd-1_family-59	58325	0.0189034
RepeatScout_R=32_1	58231	0.0188729
RepeatScout_R=154_5	58227	0.0188716
RepeatScout_R=363_6	58134	0.0188415
RepeatScout_R=639_5	58106	0.0188324
RepeatModeler_rnd-5_family-643	58046	0.018813
RepeatScout_R=256_4	57820	0.0187397
RepeatScout_R=425_8	57550	0.0186522
RepeatModeler_rnd-1_family-312	57507	0.0186383
RepeatScout_R=559_7	57424	0.0186114
RepeatScout_R=88	57381	0.0185974
RepeatScout_R=381_2	57321	0.018578
RepeatModeler_rnd-5_family-303	57317	0.0185767
RepeatScout_R=786_2	57310	0.0185744
RepeatScout_R=39_2	57187	0.0185346
RepeatModeler_rnd-6_family-153	57136	0.018518
RepeatScout_R=120_5	57096	0.0185051
RepeatScout_R=379_4	57033	0.0184847
RepeatScout_R=227_7	56987	0.0184697
RepeatScout_R=89_5	56973	0.0184652
RepeatScout_R=892_1	56781	0.018403
RepeatModeler_rnd-6_family-1950	56688	0.0183728
RepeatScout_R=559_6	56649	0.0183602
RepeatScout_R=74_3	56564	0.0183326
RepeatModeler_rnd-6_family-1633	56493	0.0183096
RepeatModeler_rnd-6_family-55	56472	0.0183028
RepeatModeler_rnd-5_family-363	56437	0.0182915
RepeatModeler_rnd-6_family-1239	56425	0.0182876
RepeatModeler_rnd-1_family-537	56269	0.018237
RepeatScout_R=224_4	56263	0.0182351
RepeatScout_R=403_4	56245	0.0182293
RepeatScout_R=188_4	56192	0.0182121
RepeatScout_R=240_2	56100	0.0181823
RepeatModeler_rnd-6_family-1281	56003	0.0181508
RepeatScout_R=320_2	55981	0.0181437
RepeatScout_R=413_2	55921	0.0181242
RepeatScout_R=1456_3	55889	0.0181139
RepeatModeler_rnd-1_family-817	55737	0.0180646
RepeatScout_R=29_1	55721	0.0180594
RepeatScout_R=1047_1	55718	0.0180585
RepeatModeler_rnd-5_family-350	55557	0.0180063
RepeatModeler_rnd-6_family-2435	55426	0.0179638
RepeatModeler_rnd-5_family-1214	55370	0.0179457
RepeatScout_R=493_4	55366	0.0179444
RepeatScout_R=221_3	55329	0.0179324
RepeatModeler_rnd-6_family-1031	55302	0.0179236
RepeatModeler_rnd-1_family-344	55270	0.0179133
RepeatModeler_rnd-1_family-332	55209	0.0178935
RepeatModeler_rnd-1_family-478	55043	0.0178397
RepeatScout_R=94_1	54992	0.0178232
RepeatScout_R=121_10	54947	0.0178086
RepeatScout_R=778_6	54870	0.0177836
RepeatScout_R=330_4	54829	0.0177703
RepeatScout_R=175_11	54824	0.0177687
RepeatScout_R=692_2	54816	0.0177661
RepeatModeler_rnd-6_family-5495	54772	0.0177519
RepeatScout_R=242_2	54742	0.0177421
RepeatScout_R=149_4	54677	0.0177211
RepeatModeler_rnd-1_family-829	54657	0.0177146
RepeatScout_R=472_7	54572	0.017687
RepeatScout_R=214_5	54566	0.0176851
RepeatScout_R=514	54530	0.0176734
RepeatModeler_rnd-1_family-1493	54526	0.0176721
RepeatScout_R=166_4	54515	0.0176686
RepeatScout_R=1077_1	54506	0.0176656
RepeatScout_R=208_5	54466	0.0176527
RepeatScout_R=82_6	54436	0.017643
RepeatModeler_rnd-1_family-361	54385	0.0176264
RepeatScout_R=782_8	54384	0.0176261
RepeatScout_R=411_11	54345	0.0176135
RepeatScout_R=83_4	54187	0.0175623
RepeatModeler_rnd-1_family-242	54050	0.0175178
RepeatModeler_rnd-1_family-88	53988	0.0174978
RepeatScout_R=318_9	53950	0.0174854
RepeatScout_R=97	53909	0.0174721
RepeatScout_R=138	53834	0.0174478
RepeatScout_R=226_4	53754	0.0174219
RepeatScout_R=452_9	53642	0.0173856
RepeatScout_R=112_5	53622	0.0173791
RepeatScout_R=117_6	53621	0.0173788
RepeatScout_R=1280_6	53542	0.0173532
RepeatModeler_rnd-5_family-2751	53476	0.0173318
RepeatScout_R=661_5	53449	0.0173231
RepeatScout_R=310_2	53421	0.017314
RepeatModeler_rnd-5_family-1586	53338	0.0172871
RepeatModeler_rnd-6_family-1386	53318	0.0172806
RepeatScout_R=558_4	53315	0.0172796
RepeatScout_R=590_1	53294	0.0172728
RepeatScout_R=601	53281	0.0172686
RepeatScout_R=15_3	53266	0.0172638
RepeatScout_R=195_3	53193	0.0172401
RepeatScout_R=171_3	52857	0.0171312
RepeatScout_R=146_9	52734	0.0170913
RepeatScout_R=9_9	52646	0.0170628
RepeatScout_R=229_5	52643	0.0170618
RepeatScout_R=213_2	52631	0.0170579
RepeatModeler_rnd-6_family-2873	52624	0.0170557
RepeatScout_R=704_5	52534	0.0170265
RepeatScout_R=219	52506	0.0170174
RepeatModeler_rnd-1_family-307	52495	0.0170139
RepeatModeler_rnd-6_family-1306	52455	0.0170009
RepeatScout_R=524_8	52452	0.0169999
RepeatModeler_rnd-5_family-773	52397	0.0169821
RepeatModeler_rnd-5_family-1882	52357	0.0169691
RepeatModeler_rnd-5_family-2694	52322	0.0169578
RepeatModeler_rnd-5_family-2768	52222	0.0169254
RepeatScout_R=67_5	52204	0.0169196
RepeatScout_R=260_8	52141	0.0168991
RepeatScout_R=242_6	52061	0.0168732
RepeatModeler_rnd-5_family-520	51943	0.016835
RepeatModeler_rnd-1_family-1772	51897	0.0168201
RepeatModeler_rnd-1_family-571	51838	0.0168009
RepeatModeler_rnd-4_family-1310	51824	0.0167964
RepeatScout_R=183_6	51776	0.0167808
RepeatScout_R=344_1	51773	0.0167799
RepeatModeler_rnd-1_family-1045	51761	0.016776
RepeatScout_R=260_1	51639	0.0167364
RepeatScout_R=204_8	51635	0.0167351
RepeatModeler_rnd-1_family-194	51635	0.0167351
RepeatScout_R=120_3	51634	0.0167348
RepeatModeler_rnd-6_family-2462	51587	0.0167196
RepeatScout_R=53_5	51579	0.016717
RepeatScout_R=143_6	51550	0.0167076
RepeatScout_R=167_1	51415	0.0166638
RepeatScout_R=653_7	51371	0.0166496
RepeatScout_R=326_3	51332	0.0166369
RepeatScout_R=442_1	51285	0.0166217
RepeatScout_R=671_5	51020	0.0165358
RepeatScout_R=68_1	51007	0.0165316
RepeatModeler_rnd-1_family-1375	51004	0.0165306
RepeatModeler_rnd-1_family-315	50985	0.0165245
RepeatScout_R=148_4	50980	0.0165228
RepeatScout_R=50_1	50936	0.0165086
RepeatScout_R=38_3	50895	0.0164953
RepeatScout_R=218_5	50810	0.0164677
RepeatScout_R=690_5	50799	0.0164642
RepeatScout_R=262_5	50709	0.016435
RepeatModeler_rnd-1_family-362	50707	0.0164344
RepeatScout_R=59_1	50581	0.0163935
RepeatModeler_rnd-1_family-18	50573	0.0163909
RepeatModeler_rnd-1_family-674	50550	0.0163835
RepeatModeler_rnd-1_family-9	50266	0.0162914
RepeatScout_R=496_3	50261	0.0162898
RepeatModeler_rnd-1_family-687	50208	0.0162726
RepeatModeler_rnd-1_family-1071	50186	0.0162655
RepeatScout_R=637_2	50182	0.0162642
RepeatScout_R=173	50153	0.0162548
RepeatScout_R=94_7	50094	0.0162357
RepeatModeler_rnd-6_family-6055	50082	0.0162318
RepeatScout_R=631_5	50071	0.0162282
RepeatModeler_rnd-6_family-243	49759	0.0161271
RepeatScout_R=84_4	49667	0.0160973
RepeatModeler_rnd-6_family-3176	49609	0.0160785
RepeatScout_R=981_7	49606	0.0160775
RepeatScout_R=60_5	49582	0.0160697
RepeatScout_R=134_4	49510	0.0160464
RepeatModeler_rnd-6_family-3154	49469	0.0160331
RepeatModeler_rnd-5_family-838	49446	0.0160257
Piler_0.10	49431	0.0160208
RepeatModeler_rnd-6_family-1283	49412	0.0160147
RepeatScout_R=395_3	49389	0.0160072
RepeatModeler_rnd-5_family-3033	49357	0.0159968
RepeatScout_R=739_5	49326	0.0159868
RepeatScout_R=610_7	49308	0.0159809
RepeatModeler_rnd-1_family-686	49267	0.0159677
RepeatModeler_rnd-1_family-815	49229	0.0159553
RepeatModeler_rnd-1_family-410	49109	0.0159164
RepeatModeler_rnd-5_family-247	49066	0.0159025
RepeatModeler_rnd-1_family-1827	49061	0.0159009
RepeatScout_R=217_5	49003	0.0158821
RepeatScout_R=379_8	48999	0.0158808
RepeatModeler_rnd-1_family-158	48995	0.0158795
RepeatScout_R=130_4	48983	0.0158756
RepeatModeler_rnd-1_family-63	48934	0.0158597
RepeatModeler_rnd-6_family-558	48927	0.0158575
RepeatScout_R=206_5	48908	0.0158513
RepeatModeler_rnd-5_family-705	48898	0.0158481
RepeatScout_R=165_4	48861	0.0158361
RepeatScout_R=842_9	48760	0.0158033
RepeatModeler_rnd-1_family-624	48751	0.0158004
Piler_0.14	48740	0.0157969
RepeatModeler_rnd-1_family-563	48701	0.0157842
RepeatScout_R=276_7	48687	0.0157797
RepeatScout_R=11_2	48682	0.0157781
RepeatScout_R=105_2	48644	0.0157657
RepeatScout_R=30_5	48626	0.0157599
RepeatModeler_rnd-6_family-2463	48590	0.0157482
RepeatScout_R=117_7	48579	0.0157447
RepeatScout_R=70_2	48509	0.015722
RepeatScout_R=207_10	48500	0.0157191
RepeatModeler_rnd-5_family-778	48486	0.0157145
RepeatModeler_rnd-6_family-2887	48452	0.0157035
RepeatModeler_rnd-5_family-1312	48400	0.0156867
RepeatScout_R=193_5	48399	0.0156863
RepeatScout_R=220_3	48384	0.0156815
RepeatScout_R=617_1	48382	0.0156808
RepeatModeler_rnd-6_family-4280	48374	0.0156782
RepeatScout_R=21_10	48245	0.0156364
RepeatModeler_rnd-6_family-1286	48208	0.0156244
RepeatModeler_rnd-1_family-926	48199	0.0156215
RepeatScout_R=78_7	48192	0.0156192
RepeatScout_R=156_1	48171	0.0156124
RepeatScout_R=122_3	48057	0.0155755
RepeatModeler_rnd-5_family-1273	48046	0.0155719
RepeatModeler_rnd-6_family-1881	47774	0.0154838
RepeatScout_R=1085_6	47707	0.0154621
RepeatScout_R=446_5	47706	0.0154617
RepeatScout_R=325_7	47551	0.0154115
RepeatModeler_rnd-5_family-589	47399	0.0153622
RepeatModeler_rnd-6_family-150	47385	0.0153577
RepeatScout_R=119_1	47347	0.0153454
RepeatScout_R=127_3	47329	0.0153395
RepeatModeler_rnd-6_family-5341	47291	0.0153272
RepeatModeler_rnd-6_family-1302	47138	0.0152776
RepeatModeler_rnd-6_family-960	47105	0.0152669
RepeatModeler_rnd-1_family-284	47028	0.015242
RepeatScout_R=274_8	47019	0.0152391
RepeatScout_R=849_3	46991	0.01523
RepeatScout_R=669_7	46957	0.015219
RepeatModeler_rnd-1_family-746	46907	0.0152028
RepeatScout_R=267_1	46881	0.0151943
RepeatScout_R=308_5	46710	0.0151389
RepeatModeler_rnd-5_family-526	46643	0.0151172
RepeatModeler_rnd-5_family-345	46636	0.0151149
RepeatScout_R=567_3	46573	0.0150945
RepeatScout_R=1384_3	46573	0.0150945
RepeatScout_R=111_4	46517	0.0150764
RepeatModeler_rnd-6_family-296	46517	0.0150764
RepeatScout_R=76_5	46455	0.0150563
RepeatScout_R=411_3	46431	0.0150485
RepeatModeler_rnd-1_family-1393	46408	0.015041
RepeatScout_R=377_4	46387	0.0150342
RepeatScout_R=609	46362	0.0150261
RepeatScout_R=1172_1	46279	0.0149992
RepeatModeler_rnd-6_family-5343	46261	0.0149934
RepeatScout_R=236	46218	0.0149795
RepeatScout_R=361_8	46195	0.014972
RepeatModeler_rnd-6_family-117	46070	0.0149315
RepeatScout_R=174_7	46037	0.0149208
RepeatScout_R=465_10	45998	0.0149082
RepeatScout_R=66_8	45994	0.0149069
RepeatScout_R=112_9	45972	0.0148997
RepeatScout_R=321_3	45946	0.0148913
RepeatScout_R=178_2	45895	0.0148748
RepeatScout_R=22_7	45889	0.0148728
RepeatScout_R=359_7	45886	0.0148719
RepeatModeler_rnd-6_family-1901	45846	0.0148589
RepeatModeler_rnd-1_family-632	45789	0.0148404
RepeatScout_R=277	45753	0.0148288
RepeatModeler_rnd-6_family-2345	45738	0.0148239
RepeatModeler_rnd-1_family-183	45667	0.0148009
RepeatModeler_rnd-1_family-399	45616	0.0147844
RepeatModeler_rnd-1_family-606	45511	0.0147503
RepeatModeler_rnd-1_family-319	45463	0.0147348
RepeatModeler_rnd-5_family-1035	45458	0.0147331
RepeatScout_R=987_5	45448	0.0147299
RepeatScout_R=489_2	45301	0.0146823
RepeatScout_R=1106_7	45266	0.0146709
RepeatScout_R=355_2	45265	0.0146706
RepeatScout_R=375_2	45139	0.0146298
RepeatModeler_rnd-1_family-92	45113	0.0146213
RepeatModeler_rnd-1_family-1503	45052	0.0146016
RepeatModeler_rnd-1_family-224	45030	0.0145944
RepeatScout_R=6_4	44861	0.0145397
RepeatScout_R=164_4	44810	0.0145231
RepeatScout_R=1612_1	44799	0.0145196
RepeatModeler_rnd-1_family-731	44775	0.0145118
RepeatScout_R=188_7	44719	0.0144936
RepeatScout_R=64_7	44676	0.0144797
RepeatScout_R=404_6	44641	0.0144683
RepeatScout_R=583_8	44545	0.0144372
RepeatScout_R=415_2	44540	0.0144356
RepeatModeler_rnd-1_family-172	44534	0.0144337
RepeatScout_R=211_12	44507	0.0144249
RepeatModeler_rnd-5_family-404	44373	0.0143815
RepeatModeler_rnd-6_family-808	44370	0.0143805
RepeatScout_R=605_9	44221	0.0143322
RepeatScout_R=908_2	44209	0.0143283
RepeatModeler_rnd-6_family-1061	44186	0.0143209
RepeatScout_R=336_8	44084	0.0142878
RepeatScout_R=78	43974	0.0142522
RepeatScout_R=700_9	43936	0.0142399
RepeatScout_R=831_8	43902	0.0142288
RepeatScout_R=329_7	43795	0.0141942
RepeatScout_R=532_5	43644	0.0141452
RepeatScout_R=57_2	43632	0.0141413
RepeatScout_R=1043_9	43621	0.0141378
RepeatModeler_rnd-6_family-515	43590	0.0141277
RepeatScout_R=139_7	43578	0.0141238
RepeatModeler_rnd-5_family-496	43559	0.0141177
RepeatScout_R=1041_1	43535	0.0141099
RepeatScout_R=271_6	43390	0.0140629
RepeatScout_R=528	43347	0.014049
RepeatScout_R=569_6	43278	0.0140266
RepeatScout_R=140_6	43213	0.0140055
RepeatScout_R=920_1	43144	0.0139832
RepeatModeler_rnd-5_family-3062	43141	0.0139822
RepeatScout_R=411_6	43140	0.0139819
RepeatScout_R=599_6	43125	0.013977
RepeatModeler_rnd-6_family-96	42998	0.0139358
RepeatModeler_rnd-1_family-681	42979	0.0139297
RepeatScout_R=377	42938	0.0139164
RepeatScout_R=10_3	42888	0.0139002
RepeatScout_R=128_1	42878	0.013897
RepeatScout_R=1396_1	42845	0.0138863
RepeatModeler_rnd-5_family-65	42835	0.013883
RepeatModeler_rnd-1_family-735	42811	0.0138752
RepeatScout_R=165_5	42735	0.0138506
RepeatModeler_rnd-1_family-26	42684	0.0138341
RepeatModeler_rnd-6_family-7495	42672	0.0138302
RepeatModeler_rnd-1_family-876	42643	0.0138208
RepeatScout_R=226_5	42594	0.0138049
RepeatScout_R=360_7	42592	0.0138043
RepeatScout_R=118_1	42588	0.013803
RepeatModeler_rnd-1_family-1123	42566	0.0137958
RepeatScout_R=143_4	42552	0.0137913
RepeatScout_R=1186_6	42490	0.0137712
RepeatModeler_rnd-1_family-673	42464	0.0137628
RepeatScout_R=160_3	42462	0.0137621
RepeatScout_R=129	42462	0.0137621
RepeatScout_R=63_6	42451	0.0137586
RepeatModeler_rnd-1_family-1120	42332	0.01372
RepeatScout_R=171	42316	0.0137148
RepeatScout_R=129_6	42074	0.0136364
RepeatScout_R=353_7	41996	0.0136111
RepeatScout_R=186_1	41957	0.0135985
RepeatModeler_rnd-4_family-58	41928	0.0135891
RepeatScout_R=766_3	41901	0.0135803
RepeatScout_R=123_4	41884	0.0135748
RepeatScout_R=1282_1	41859	0.0135667
RepeatScout_R=372_6	41828	0.0135566
RepeatScout_R=383_4	41789	0.013544
RepeatScout_R=756	41741	0.0135284
RepeatModeler_rnd-5_family-1364	41719	0.0135213
RepeatModeler_rnd-5_family-2089	41716	0.0135203
RepeatScout_R=580_8	41711	0.0135187
RepeatScout_R=426_5	41647	0.013498
RepeatScout_R=440_7	41627	0.0134915
RepeatScout_R=60_4	41620	0.0134892
RepeatScout_R=252_4	41578	0.0134756
RepeatScout_R=157_4	41559	0.0134695
RepeatScout_R=285_3	41513	0.0134545
RepeatScout_R=30_4	41485	0.0134455
RepeatModeler_rnd-1_family-1010	41475	0.0134422
RepeatScout_R=411_2	41409	0.0134208
RepeatScout_R=1154_2	41384	0.0134127
RepeatScout_R=192_4	41336	0.0133972
RepeatScout_R=103_2	41316	0.0133907
RepeatScout_R=474_4	41312	0.0133894
RepeatScout_R=219_7	41308	0.0133881
RepeatScout_R=95_3	41237	0.0133651
RepeatScout_R=391_1	41214	0.0133576
RepeatModeler_rnd-6_family-1576	41209	0.013356
RepeatModeler_rnd-1_family-1389	41189	0.0133495
RepeatScout_R=619_2	41175	0.013345
RepeatModeler_rnd-1_family-363	41075	0.0133126
RepeatScout_R=937_7	40957	0.0132743
RepeatModeler_rnd-1_family-458	40952	0.0132727
RepeatScout_R=550_6	40899	0.0132555
RepeatModeler_rnd-1_family-1390	40871	0.0132465
RepeatScout_R=888_2	40809	0.0132264
RepeatScout_R=518_5	40805	0.0132251
RepeatScout_R=905	40760	0.0132105
RepeatScout_R=293_4	40757	0.0132095
RepeatModeler_rnd-6_family-1215	40755	0.0132089
RepeatScout_R=109_9	40685	0.0131862
RepeatScout_R=12_4	40648	0.0131742
RepeatScout_R=135_2	40519	0.0131324
RepeatModeler_rnd-5_family-1905	40502	0.0131269
RepeatScout_R=17_8	40488	0.0131223
RepeatScout_R=465_9	40446	0.0131087
RepeatScout_R=900_3	40366	0.0130828
RepeatScout_R=396_1	40351	0.0130779
RepeatScout_R=1092_5	40284	0.0130562
RepeatScout_R=190_6	40274	0.013053
RepeatModeler_rnd-6_family-2658	40242	0.0130426
Piler_16.34	40192	0.0130264
RepeatScout_R=626_8	40167	0.0130183
RepeatScout_R=292_3	40144	0.0130109
RepeatScout_R=895_2	40092	0.012994
RepeatModeler_rnd-5_family-360	40070	0.0129869
RepeatScout_R=262_6	40050	0.0129804
RepeatScout_R=348_1	39937	0.0129438
RepeatScout_R=398_6	39920	0.0129383
RepeatScout_R=536_10	39869	0.0129217
RepeatScout_R=211_6	39856	0.0129175
RepeatScout_R=59	39845	0.0129139
RepeatModeler_rnd-1_family-390	39832	0.0129097
RepeatScout_R=416_1	39816	0.0129045
RepeatModeler_rnd-6_family-1244	39711	0.0128705
RepeatModeler_rnd-1_family-204	39698	0.0128663
RepeatScout_R=857_1	39551	0.0128187
RepeatScout_R=290_8	39477	0.0127947
RepeatModeler_rnd-6_family-9551	39457	0.0127882
RepeatScout_R=186_3	39452	0.0127866
RepeatModeler_rnd-1_family-8	39435	0.0127811
RepeatModeler_rnd-1_family-154	39424	0.0127775
RepeatScout_R=485_12	39414	0.0127743
Piler_0.0	39395	0.0127681
RepeatModeler_rnd-1_family-933	39387	0.0127655
RepeatScout_R=600_2	39368	0.0127593
RepeatScout_R=756_5	39363	0.0127577
RepeatScout_R=410_8	39322	0.0127444
RepeatScout_R=121_4	39313	0.0127415
RepeatScout_R=308_6	39309	0.0127402
RepeatModeler_rnd-1_family-708	39275	0.0127292
RepeatModeler_rnd-1_family-516	39270	0.0127276
RepeatScout_R=781_9	39243	0.0127188
RepeatScout_R=319_1	39168	0.0126945
RepeatScout_R=331_2	39148	0.012688
RepeatScout_R=211_2	39141	0.0126858
RepeatModeler_rnd-6_family-1707	39042	0.0126537
RepeatScout_R=219_9	39023	0.0126475
RepeatScout_R=845	38923	0.0126151
RepeatScout_R=522_10	38829	0.0125847
RepeatScout_R=939_2	38802	0.0125759
RepeatModeler_rnd-1_family-126	38792	0.0125727
RepeatScout_R=676_1	38789	0.0125717
RepeatScout_R=440_4	38732	0.0125532
RepeatScout_R=255_9	38706	0.0125448
RepeatScout_R=770_2	38634	0.0125215
RepeatScout_R=895	38531	0.0124881
RepeatModeler_rnd-1_family-594	38488	0.0124741
RepeatScout_R=213_4	38447	0.0124608
RepeatModeler_rnd-5_family-420	38434	0.0124566
RepeatScout_R=1051_1	38256	0.0123989
RepeatScout_R=780_9	38246	0.0123957
RepeatModeler_rnd-1_family-211	38193	0.0123785
RepeatModeler_rnd-1_family-529	38176	0.012373
RepeatScout_R=147_2	38137	0.0123604
RepeatScout_R=994	38105	0.01235
RepeatModeler_rnd-1_family-356	38090	0.0123451
RepeatModeler_rnd-6_family-691	38089	0.0123448
RepeatModeler_rnd-6_family-1476	38081	0.0123422
RepeatModeler_rnd-1_family-535	38053	0.0123331
RepeatModeler_rnd-1_family-531	38050	0.0123322
RepeatModeler_rnd-1_family-921	38048	0.0123315
RepeatModeler_rnd-1_family-316	37994	0.012314
RepeatScout_R=309_3	37988	0.0123121
RepeatScout_R=431_1	37968	0.0123056
RepeatScout_R=49_5	37885	0.0122787
RepeatScout_R=86	37885	0.0122787
Piler_0.8	37878	0.0122764
RepeatScout_R=366_1	37871	0.0122742
RepeatModeler_rnd-5_family-1665	37860	0.0122706
RepeatScout_R=173_1	37840	0.0122641
RepeatScout_R=26_2	37825	0.0122593
RepeatScout_R=258_7	37815	0.012256
RepeatScout_R=239_4	37795	0.0122495
RepeatModeler_rnd-6_family-3741	37787	0.0122469
RepeatScout_R=880_8	37710	0.012222
RepeatScout_R=250_2	37709	0.0122217
RepeatScout_R=136_5	37689	0.0122152
RepeatScout_R=345_3	37686	0.0122142
RepeatScout_R=157_5	37672	0.0122097
RepeatModeler_rnd-1_family-304	37629	0.0121957
RepeatScout_R=529_2	37616	0.0121915
RepeatModeler_rnd-6_family-945	37585	0.0121815
RepeatScout_R=1085_1	37582	0.0121805
RepeatScout_R=375_4	37512	0.0121578
RepeatScout_R=264_1	37489	0.0121504
RepeatScout_R=561_13	37469	0.0121439
RepeatModeler_rnd-1_family-737	37453	0.0121387
RepeatScout_R=183_5	37410	0.0121247
RepeatScout_R=541_5	37397	0.0121205
RepeatModeler_rnd-6_family-361	37371	0.0121121
RepeatScout_R=857_9	37363	0.0121095
RepeatScout_R=591_10	37319	0.0120953
RepeatScout_R=95_11	37303	0.0120901
RepeatScout_R=132_4	37300	0.0120891
RepeatScout_R=9_10	37223	0.0120641
RepeatScout_R=447	37188	0.0120528
RepeatScout_R=569_10	37184	0.0120515
RepeatModeler_rnd-1_family-511	37182	0.0120509
RepeatModeler_rnd-6_family-879	37163	0.0120447
RepeatScout_R=188_1	37138	0.0120366
RepeatModeler_rnd-5_family-783	37118	0.0120301
RepeatScout_R=272_1	37089	0.0120207
RepeatModeler_rnd-1_family-146	37083	0.0120188
RepeatScout_R=195	37070	0.0120146
RepeatScout_R=589_1	37064	0.0120126
RepeatModeler_rnd-5_family-64	37019	0.011998
RepeatScout_R=451_6	36958	0.0119783
RepeatModeler_rnd-1_family-234	36918	0.0119653
RepeatScout_R=24_6	36907	0.0119617
RepeatModeler_rnd-6_family-5297	36852	0.0119439
RepeatScout_R=308_7	36850	0.0119433
RepeatModeler_rnd-1_family-504	36705	0.0118963
RepeatModeler_rnd-1_family-162	36695	0.011893
RepeatScout_R=115_7	36680	0.0118882
RepeatScout_R=560_3	36644	0.0118765
RepeatScout_R=130_7	36582	0.0118564
RepeatModeler_rnd-6_family-107	36581	0.0118561
RepeatScout_R=220_7	36568	0.0118519
RepeatScout_R=541_3	36565	0.0118509
RepeatModeler_rnd-6_family-822	36522	0.0118369
RepeatModeler_rnd-1_family-577	36503	0.0118308
RepeatModeler_rnd-6_family-1948	36481	0.0118237
RepeatModeler_rnd-1_family-1892	36449	0.0118133
RepeatScout_R=313_4	36439	0.01181
RepeatModeler_rnd-1_family-422	36437	0.0118094
RepeatModeler_rnd-1_family-184	36414	0.0118019
RepeatScout_R=401_4	36371	0.011788
RepeatModeler_rnd-1_family-1435	36348	0.0117806
RepeatModeler_rnd-6_family-1121	36263	0.011753
RepeatScout_R=9_4	36242	0.0117462
RepeatScout_R=21_6	36237	0.0117446
RepeatScout_R=118_7	36229	0.011742
RepeatScout_R=140_5	36176	0.0117248
RepeatScout_R=170_6	36130	0.0117099
RepeatModeler_rnd-1_family-757	36106	0.0117021
RepeatScout_R=102_5	36010	0.011671
RepeatModeler_rnd-1_family-1214	36005	0.0116694
RepeatScout_R=494_6	35920	0.0116418
RepeatScout_R=66_6	35907	0.0116376
RepeatModeler_rnd-1_family-1591	35893	0.0116331
RepeatModeler_rnd-6_family-2497	35881	0.0116292
RepeatModeler_rnd-5_family-400	35876	0.0116276
RepeatModeler_rnd-1_family-1690	35831	0.011613
Piler_47.52	35816	0.0116081
RepeatModeler_rnd-5_family-829	35802	0.0116036
RepeatModeler_rnd-1_family-762	35709	0.0115734
RepeatScout_R=543_1	35626	0.0115465
RepeatScout_R=312	35605	0.0115397
RepeatScout_R=564_3	35571	0.0115287
RepeatScout_R=108_4	35472	0.0114966
RepeatModeler_rnd-1_family-7	35415	0.0114782
RepeatScout_R=288_6	35409	0.0114762
RepeatScout_R=621_4	35360	0.0114603
RepeatModeler_rnd-1_family-54	35354	0.0114584
RepeatScout_R=527_8	35339	0.0114535
RepeatScout_R=64_6	35329	0.0114503
RepeatScout_R=203_2	35287	0.0114367
RepeatScout_R=879_3	35279	0.0114341
RepeatScout_R=379_3	35240	0.0114214
RepeatModeler_rnd-5_family-2670	35156	0.0113942
RepeatScout_R=685_5	35093	0.0113738
RepeatScout_R=541_10	35074	0.0113676
RepeatModeler_rnd-1_family-1062	35003	0.0113446
RepeatScout_R=562_2	34998	0.011343
RepeatModeler_rnd-1_family-519	34986	0.0113391
RepeatScout_R=113_6	34973	0.0113349
RepeatScout_R=544_1	34971	0.0113343
RepeatScout_R=365_5	34900	0.0113112
RepeatScout_R=753	34873	0.0113025
RepeatScout_R=747_8	34854	0.0112963
RepeatScout_R=100_2	34853	0.011296
RepeatScout_R=330_6	34756	0.0112646
RepeatModeler_rnd-6_family-313	34747	0.0112617
RepeatModeler_rnd-1_family-971	34658	0.0112328
RepeatScout_R=77_1	34641	0.0112273
RepeatScout_R=467_6	34589	0.0112105
RepeatScout_R=467	34531	0.0111917
RepeatScout_R=1054_3	34522	0.0111887
RepeatModeler_rnd-5_family-493	34505	0.0111832
RepeatModeler_rnd-5_family-49	34454	0.0111667
RepeatScout_R=1219_5	34419	0.0111554
RepeatModeler_rnd-1_family-922	34354	0.0111343
RepeatScout_R=517_6	34309	0.0111197
RepeatScout_R=426_2	34305	0.0111184
RepeatScout_R=860_5	34265	0.0111054
RepeatModeler_rnd-6_family-4440	34228	0.0110934
RepeatScout_R=430_6	34167	0.0110737
RepeatScout_R=444_3	34164	0.0110727
RepeatModeler_rnd-1_family-560	34140	0.0110649
RepeatModeler_rnd-6_family-86	34126	0.0110604
RepeatModeler_rnd-5_family-987	34111	0.0110555
RepeatModeler_rnd-1_family-216	34110	0.0110552
RepeatScout_R=109_2	34028	0.0110286
RepeatScout_R=479_11	33990	0.0110163
RepeatModeler_rnd-6_family-2256	33955	0.011005
RepeatModeler_rnd-1_family-730	33946	0.0110021
RepeatModeler_rnd-6_family-396	33877	0.0109797
RepeatScout_R=713_9	33874	0.0109787
RepeatScout_R=152_6	33846	0.0109696
RepeatScout_R=728_3	33829	0.0109641
RepeatScout_R=1204_2	33781	0.0109486
RepeatModeler_rnd-6_family-4319	33769	0.0109447
RepeatModeler_rnd-1_family-1535	33762	0.0109424
RepeatScout_R=388_3	33748	0.0109379
RepeatScout_R=244_8	33735	0.0109337
RepeatScout_R=201_9	33645	0.0109045
RepeatScout_R=164_7	33626	0.0108983
RepeatModeler_rnd-1_family-1965	33583	0.0108844
RepeatScout_R=107_8	33562	0.0108776
RepeatScout_R=301_3	33560	0.0108769
RepeatScout_R=49_6	33524	0.0108653
RepeatScout_R=39_4	33503	0.0108585
RepeatScout_R=401_2	33452	0.0108419
RepeatModeler_rnd-6_family-2055	33401	0.0108254
RepeatModeler_rnd-1_family-586	33389	0.0108215
RepeatScout_R=417_1	33303	0.0107937
RepeatScout_R=980_3	33292	0.0107901
RepeatScout_R=1087_1	33268	0.0107823
RepeatScout_R=416_8	33255	0.0107781
RepeatScout_R=19_5	33244	0.0107745
RepeatModeler_rnd-5_family-3335	33240	0.0107732
RepeatModeler_rnd-6_family-4703	33233	0.010771
RepeatModeler_rnd-1_family-62	33164	0.0107486
RepeatScout_R=952_8	33149	0.0107437
RepeatModeler_rnd-6_family-3246	33118	0.0107337
RepeatScout_R=189_4	33111	0.0107314
RepeatScout_R=81	33109	0.0107308
RepeatScout_R=364_6	33088	0.010724
RepeatScout_R=1110_1	33070	0.0107181
RepeatScout_R=157_1	33069	0.0107178
RepeatScout_R=273_3	33062	0.0107155
RepeatScout_R=853	33055	0.0107133
RepeatScout_R=168_2	33033	0.0107061
RepeatModeler_rnd-1_family-837	33015	0.0107003
RepeatScout_R=163_10	32989	0.0106919
RepeatScout_R=126_3	32937	0.010675
RepeatScout_R=30_1	32880	0.0106566
RepeatModeler_rnd-5_family-1408	32859	0.0106497
RepeatScout_R=227_1	32852	0.0106475
RepeatScout_R=1056_8	32826	0.0106391
RepeatModeler_rnd-6_family-131	32814	0.0106352
RepeatScout_R=291_1	32793	0.0106284
RepeatScout_R=871_4	32741	0.0106115
RepeatModeler_rnd-6_family-3834	32710	0.0106015
RepeatScout_R=120_8	32689	0.0105947
RepeatScout_R=370	32683	0.0105927
RepeatModeler_rnd-1_family-1461	32674	0.0105898
RepeatModeler_rnd-1_family-850	32632	0.0105762
RepeatModeler_rnd-6_family-1456	32568	0.0105554
RepeatScout_R=1028_1	32542	0.010547
RepeatScout_R=1306	32536	0.0105451
RepeatScout_R=106_3	32528	0.0105425
RepeatScout_R=1422_2	32526	0.0105418
RepeatScout_R=129_2	32507	0.0105357
RepeatModeler_rnd-1_family-35	32491	0.0105305
RepeatScout_R=462_3	32477	0.0105259
RepeatScout_R=114_1	32477	0.0105259
RepeatModeler_rnd-6_family-1627	32458	0.0105198
RepeatScout_R=94	32449	0.0105169
RepeatScout_R=6_1	32446	0.0105159
RepeatModeler_rnd-1_family-254	32425	0.0105091
RepeatScout_R=574_4	32402	0.0105016
RepeatScout_R=360_1	32385	0.0104961
RepeatModeler_rnd-6_family-359	32341	0.0104819
RepeatScout_R=310_6	32327	0.0104773
RepeatScout_R=743_9	32297	0.0104676
RepeatScout_R=843_5	32276	0.0104608
RepeatScout_R=167_5	32267	0.0104579
RepeatScout_R=707_1	32257	0.0104546
RepeatScout_R=788_5	32162	0.0104238
RepeatScout_R=208_1	32123	0.0104112
RepeatModeler_rnd-6_family-6215	32101	0.0104041
RepeatScout_R=773_8	32047	0.0103866
RepeatModeler_rnd-1_family-507	31995	0.0103697
RepeatScout_R=253_4	31967	0.0103606
RepeatScout_R=186_2	31955	0.0103568
RepeatModeler_rnd-1_family-428	31954	0.0103564
RepeatScout_R=440_6	31941	0.0103522
RepeatModeler_rnd-6_family-53	31924	0.0103467
RepeatScout_R=467_3	31921	0.0103457
RepeatModeler_rnd-6_family-1426	31910	0.0103422
RepeatModeler_rnd-1_family-1367	31902	0.0103396
RepeatScout_R=737_5	31877	0.0103315
RepeatScout_R=464_7	31873	0.0103302
RepeatScout_R=248_1	31848	0.0103221
RepeatScout_R=578_3	31841	0.0103198
RepeatScout_R=436_5	31822	0.0103137
RepeatModeler_rnd-1_family-692	31820	0.010313
RepeatModeler_rnd-1_family-145	31804	0.0103078
RepeatModeler_rnd-6_family-1381	31790	0.0103033
RepeatScout_R=694_1	31652	0.0102586
RepeatScout_R=455_8	31612	0.0102456
RepeatModeler_rnd-1_family-459	31550	0.0102255
RepeatScout_R=540_9	31530	0.010219
RepeatModeler_rnd-1_family-272	31495	0.0102077
RepeatModeler_rnd-5_family-137	31484	0.0102041
RepeatScout_R=419_11	31477	0.0102018
RepeatModeler_rnd-1_family-141	31470	0.0101996
RepeatScout_R=277_1	31462	0.010197
RepeatScout_R=1057_3	31344	0.0101587
RepeatScout_R=955_3	31332	0.0101548
RepeatScout_R=1247_6	31303	0.0101454
RepeatScout_R=892_4	31300	0.0101445
RepeatModeler_rnd-1_family-178	31281	0.0101383
RepeatScout_R=106	31260	0.0101315
RepeatScout_R=4_3	31246	0.010127
RepeatModeler_rnd-1_family-1574	31193	0.0101098
RepeatScout_R=641_3	31150	0.0100959
RepeatScout_R=146_5	31105	0.0100813
RepeatScout_R=1351_1	31096	0.0100784
RepeatModeler_rnd-6_family-1482	31089	0.0100761
RepeatScout_R=219_5	31088	0.0100758
RepeatScout_R=155_4	31075	0.0100715
RepeatModeler_rnd-1_family-1476	31066	0.0100686
RepeatScout_R=544	31043	0.0100612
RepeatModeler_rnd-6_family-673	31042	0.0100609
RepeatScout_R=144_5	30950	0.010031
Piler_8.42	30906	0.0100168
RepeatScout_R=46_3	30905	0.0100164
RepeatScout_R=136_2	30893	0.0100126
RepeatModeler_rnd-1_family-1299	30859	0.0100015
RepeatScout_R=455_2	30856	0.0100006
RepeatScout_R=578_1	30842	0.00999603
RepeatScout_R=381_8	30813	0.00998663
RepeatModeler_rnd-1_family-376	30776	0.00997464
RepeatScout_R=41_5	30741	0.0099633
RepeatScout_R=300_1	30738	0.00996232
RepeatScout_R=502_1	30722	0.00995714
RepeatModeler_rnd-6_family-2760	30686	0.00994547
RepeatModeler_rnd-5_family-459	30669	0.00993996
RepeatScout_R=70_1	30654	0.0099351
RepeatModeler_rnd-6_family-618	30647	0.00993283
RepeatScout_R=401_8	30632	0.00992797
RepeatScout_R=73_2	30625	0.0099257
RepeatScout_R=453_6	30622	0.00992473
RepeatScout_R=729_9	30601	0.00991792
RepeatModeler_rnd-6_family-535	30601	0.00991792
RepeatScout_R=305_4	30569	0.00990755
RepeatModeler_rnd-6_family-122	30516	0.00989037
RepeatScout_R=331_7	30507	0.00988746
RepeatScout_R=369_3	30501	0.00988551
RepeatScout_R=500_2	30495	0.00988357
RepeatScout_R=1126_1	30405	0.0098544
RepeatScout_R=1171_6	30346	0.00983527
RepeatScout_R=488_9	30326	0.00982879
RepeatScout_R=84_2	30285	0.00981551
RepeatScout_R=503_2	30280	0.00981388
RepeatModeler_rnd-4_family-512	30268	0.00981
RepeatScout_R=411_10	30209	0.00979087
RepeatModeler_rnd-5_family-715	30165	0.00977661
RepeatScout_R=15_1	30154	0.00977305
RepeatModeler_rnd-5_family-250	30111	0.00975911
RepeatModeler_rnd-6_family-427	30109	0.00975846
RepeatScout_R=237_6	30099	0.00975522
RepeatModeler_rnd-1_family-137	30098	0.0097549
RepeatModeler_rnd-6_family-315	30047	0.00973837
RepeatScout_R=87_6	30033	0.00973383
RepeatScout_R=342_1	29987	0.00971892
RepeatScout_R=483_10	29915	0.00969559
RepeatScout_R=393_3	29912	0.00969461
RepeatScout_R=381_5	29850	0.00967452
RepeatScout_R=481_4	29828	0.00966739
RepeatScout_R=667_6	29828	0.00966739
RepeatScout_R=869_3	29827	0.00966707
RepeatScout_R=1081	29815	0.00966318
RepeatScout_R=319	29813	0.00966253
RepeatScout_R=457_6	29782	0.00965248
RepeatScout_R=133_3	29775	0.00965021
RepeatScout_R=521_6	29768	0.00964794
RepeatScout_R=719_4	29756	0.00964405
RepeatScout_R=105_5	29738	0.00963822
RepeatScout_R=1245_4	29653	0.00961067
RepeatScout_R=206_3	29638	0.00960581
RepeatModeler_rnd-5_family-293	29637	0.00960549
RepeatScout_R=425_2	29572	0.00958442
RepeatScout_R=1221_5	29522	0.00956821
RepeatModeler_rnd-1_family-1612	29491	0.00955817
RepeatScout_R=136_7	29443	0.00954261
RepeatScout_R=1046_3	29438	0.00954099
RepeatModeler_rnd-1_family-1081	29359	0.00951538
RepeatScout_R=33_7	29347	0.0095115
RepeatModeler_rnd-1_family-636	29338	0.00950858
RepeatScout_R=970_6	29336	0.00950793
RepeatScout_R=996_6	29321	0.00950307
RepeatScout_R=566_2	29294	0.00949432
RepeatScout_R=977	29290	0.00949302
RepeatScout_R=180_6	29263	0.00948427
RepeatScout_R=1696	29238	0.00947617
RepeatScout_R=788_6	29210	0.00946709
RepeatScout_R=566_4	29202	0.0094645
RepeatScout_R=364_4	29197	0.00946288
RepeatModeler_rnd-6_family-74	29167	0.00945316
RepeatScout_R=322_2	29153	0.00944862
RepeatScout_R=85_4	29122	0.00943857
RepeatScout_R=162_7	29115	0.0094363
RepeatScout_R=24_2	29104	0.00943274
RepeatModeler_rnd-1_family-1770	29085	0.00942658
RepeatModeler_rnd-1_family-501	29071	0.00942204
RepeatScout_R=635_8	29070	0.00942172
RepeatModeler_rnd-6_family-71	29059	0.00941815
RepeatScout_R=1267	29013	0.00940324
RepeatScout_R=797_7	29010	0.00940227
RepeatScout_R=84_5	28941	0.00937991
RepeatScout_R=22_4	28935	0.00937796
RepeatScout_R=95_2	28931	0.00937667
RepeatScout_R=441_1	28859	0.00935333
RepeatScout_R=290_9	28838	0.00934653
RepeatScout_R=604_2	28829	0.00934361
RepeatScout_R=319_2	28814	0.00933875
RepeatModeler_rnd-6_family-754	28813	0.00933842
RepeatScout_R=176_3	28794	0.00933226
RepeatModeler_rnd-6_family-110	28742	0.00931541
RepeatScout_R=98_9	28740	0.00931476
RepeatScout_R=790_4	28728	0.00931087
RepeatScout_R=384_6	28708	0.00930439
RepeatScout_R=361_6	28706	0.00930374
RepeatScout_R=266_7	28662	0.00928948
RepeatScout_R=536_2	28634	0.00928041
RepeatModeler_rnd-6_family-2267	28600	0.00926939
RepeatScout_R=39_6	28590	0.00926615
RepeatScout_R=394_6	28584	0.0092642
RepeatScout_R=540_7	28582	0.00926355
RepeatModeler_rnd-6_family-1460	28578	0.00926226
RepeatScout_R=144_9	28547	0.00925221
RepeatModeler_rnd-6_family-1393	28538	0.00924929
RepeatModeler_rnd-1_family-313	28536	0.00924865
RepeatModeler_rnd-1_family-248	28514	0.00924152
RepeatScout_R=330_1	28491	0.00923406
RepeatScout_R=609_4	28465	0.00922563
RepeatScout_R=245_6	28415	0.00920943
RepeatScout_R=1002_1	28412	0.00920846
RepeatScout_R=73_5	28405	0.00920619
RepeatModeler_rnd-1_family-879	28337	0.00918415
RepeatModeler_rnd-6_family-690	28328	0.00918123
RepeatScout_R=298_1	28279	0.00916535
RepeatModeler_rnd-1_family-548	28259	0.00915887
RepeatScout_R=229	28223	0.0091472
RepeatModeler_rnd-1_family-1056	28214	0.00914428
RepeatScout_R=928_5	28204	0.00914104
RepeatScout_R=1278_8	28166	0.00912873
RepeatScout_R=159_6	28150	0.00912354
RepeatScout_R=74_6	28120	0.00911382
RepeatModeler_rnd-6_family-1923	28114	0.00911187
RepeatScout_R=392_4	28108	0.00910993
RepeatScout_R=1282_4	28094	0.00910539
RepeatScout_R=811_6	28089	0.00910377
RepeatScout_R=786	28067	0.00909664
RepeatScout_R=581_6	28032	0.0090853
RepeatScout_R=580_2	28020	0.00908141
RepeatScout_R=753_2	28006	0.00907687
RepeatScout_R=166_5	27968	0.00906456
RepeatScout_R=400_9	27963	0.00906293
RepeatScout_R=522_9	27959	0.00906164
RepeatScout_R=718_7	27901	0.00904284
RepeatScout_R=486_7	27878	0.00903538
RepeatModeler_rnd-1_family-584	27852	0.00902696
RepeatScout_R=406	27848	0.00902566
RepeatScout_R=205_5	27816	0.00901529
RepeatScout_R=145_9	27812	0.00901399
RepeatScout_R=611	27803	0.00901108
RepeatModeler_rnd-1_family-760	27719	0.00898385
RepeatScout_R=314_3	27668	0.00896732
RepeatScout_R=509_2	27648	0.00896084
RepeatScout_R=203_5	27605	0.0089469
RepeatScout_R=287_5	27598	0.00894464
RepeatScout_R=43_3	27567	0.00893459
RepeatScout_R=1128_2	27552	0.00892973
RepeatScout_R=182_7	27525	0.00892098
RepeatModeler_rnd-6_family-4021	27524	0.00892065
RepeatScout_R=361_3	27507	0.00891514
RepeatScout_R=1124_5	27494	0.00891093
RepeatScout_R=222_1	27449	0.00889634
RepeatScout_R=560_1	27448	0.00889602
RepeatScout_R=255_6	27439	0.0088931
RepeatModeler_rnd-1_family-156	27428	0.00888954
RepeatScout_R=175_4	27388	0.00887657
RepeatScout_R=154_9	27353	0.00886523
RepeatScout_R=742_4	27332	0.00885842
RepeatScout_R=333_2	27307	0.00885032
RepeatModeler_rnd-1_family-138	27291	0.00884514
RepeatScout_R=710	27256	0.00883379
RepeatModeler_rnd-5_family-1043	27249	0.00883152
RepeatModeler_rnd-6_family-3950	27204	0.00881694
RepeatScout_R=626_2	27199	0.00881532
RepeatScout_R=559	27191	0.00881273
RepeatModeler_rnd-6_family-1988	27152	0.00880008
RepeatScout_R=187	27151	0.00879976
RepeatScout_R=235	27149	0.00879911
RepeatScout_R=213_9	27141	0.00879652
RepeatScout_R=46_7	27126	0.00879166
RepeatScout_R=290_10	27120	0.00878971
RepeatScout_R=303_8	27120	0.00878971
RepeatScout_R=480_5	27091	0.00878032
RepeatScout_R=346_2	27065	0.00877189
RepeatScout_R=573_5	27052	0.00876768
RepeatScout_R=75_3	27044	0.00876508
RepeatScout_R=313_6	27036	0.00876249
RepeatScout_R=631_2	27034	0.00876184
RepeatScout_R=330_9	26992	0.00874823
RepeatModeler_rnd-1_family-87	26966	0.0087398
RepeatScout_R=87_7	26957	0.00873688
RepeatModeler_rnd-5_family-2720	26937	0.0087304
RepeatScout_R=837_1	26913	0.00872262
RepeatScout_R=753_3	26898	0.00871776
RepeatScout_R=527_1	26884	0.00871322
RepeatScout_R=148_3	26871	0.00870901
RepeatModeler_rnd-1_family-1170	26861	0.00870577
RepeatScout_R=1174_5	26853	0.00870318
RepeatScout_R=243_3	26822	0.00869313
RepeatModeler_rnd-6_family-2984	26819	0.00869216
RepeatScout_R=507_8	26818	0.00869183
RepeatModeler_rnd-1_family-387	26805	0.00868762
RepeatScout_R=216_5	26767	0.0086753
RepeatScout_R=172	26740	0.00866655
RepeatScout_R=350_6	26730	0.00866331
RepeatScout_R=296_9	26721	0.0086604
RepeatScout_R=1515_2	26701	0.00865391
RepeatModeler_rnd-1_family-391	26678	0.00864646
RepeatScout_R=401_5	26667	0.00864289
RepeatScout_R=572_6	26641	0.00863447
RepeatScout_R=572_8	26604	0.00862248
RepeatModeler_rnd-1_family-944	26595	0.00861956
RepeatScout_R=318_2	26563	0.00860919
RepeatScout_R=417_4	26560	0.00860822
RepeatModeler_rnd-6_family-287	26525	0.00859687
RepeatScout_R=1065_4	26494	0.00858682
RepeatScout_R=295_6	26479	0.00858196
RepeatModeler_rnd-6_family-5641	26474	0.00858034
RepeatScout_R=213_6	26403	0.00855733
RepeatScout_R=291	26394	0.00855441
RepeatModeler_rnd-1_family-197	26383	0.00855085
RepeatScout_R=158_5	26360	0.0085434
RepeatScout_R=551_5	26302	0.0085246
RepeatScout_R=1348_1	26212	0.00849543
RepeatScout_R=27_5	26194	0.00848959
RepeatModeler_rnd-5_family-3035	26177	0.00848408
RepeatModeler_rnd-6_family-1099	26175	0.00848343
RepeatScout_R=556_6	26166	0.00848052
RepeatScout_R=923_4	26160	0.00847857
RepeatModeler_rnd-1_family-306	26150	0.00847533
RepeatScout_R=976_6	26138	0.00847144
RepeatModeler_rnd-1_family-769	26129	0.00846853
RepeatModeler_rnd-6_family-2817	26126	0.00846755
RepeatScout_R=344_6	26090	0.00845589
RepeatScout_R=152_5	26054	0.00844422
RepeatScout_R=206_7	26042	0.00844033
RepeatScout_R=663_9	26034	0.00843774
RepeatScout_R=582	26020	0.0084332
RepeatModeler_rnd-5_family-4961	26020	0.0084332
RepeatScout_R=376_2	25970	0.00841699
RepeatModeler_rnd-6_family-341	25959	0.00841343
RepeatScout_R=559_1	25953	0.00841148
RepeatScout_R=59_9	25949	0.00841019
RepeatScout_R=73_3	25946	0.00840921
RepeatModeler_rnd-1_family-592	25945	0.00840889
RepeatModeler_rnd-1_family-1755	25944	0.00840857
RepeatScout_R=1353_3	25908	0.0083969
RepeatScout_R=150_5	25900	0.00839431
RepeatScout_R=662_5	25860	0.00838134
RepeatScout_R=533_7	25851	0.00837843
RepeatScout_R=355_6	25835	0.00837324
RepeatModeler_rnd-5_family-863	25822	0.00836903
RepeatScout_R=1063_6	25813	0.00836611
RepeatModeler_rnd-6_family-1624	25806	0.00836384
RepeatScout_R=353_11	25776	0.00835412
RepeatScout_R=836_6	25766	0.00835088
RepeatScout_R=281_5	25746	0.00834439
RepeatScout_R=69_7	25704	0.00833078
RepeatScout_R=124_3	25703	0.00833046
RepeatModeler_rnd-6_family-172	25696	0.00832819
RepeatModeler_rnd-6_family-142	25677	0.00832203
RepeatScout_R=663_8	25662	0.00831717
RepeatScout_R=278_2	25662	0.00831717
RepeatModeler_rnd-6_family-1055	25618	0.00830291
RepeatModeler_rnd-6_family-1481	25606	0.00829902
RepeatModeler_rnd-1_family-1776	25598	0.00829643
RepeatScout_R=123	25518	0.0082705
RepeatScout_R=1434_1	25496	0.00826337
RepeatScout_R=852	25463	0.00825267
RepeatScout_R=178_4	25457	0.00825073
RepeatModeler_rnd-1_family-297	25451	0.00824878
Piler_33.17	25432	0.00824263
RepeatModeler_rnd-6_family-256	25421	0.00823906
RepeatScout_R=154_8	25412	0.00823614
RepeatScout_R=302_3	25390	0.00822901
RepeatModeler_rnd-6_family-3898	25379	0.00822545
RepeatScout_R=443	25377	0.0082248
RepeatModeler_rnd-1_family-583	25350	0.00821605
RepeatModeler_rnd-6_family-332	25319	0.008206
RepeatScout_R=456_6	25301	0.00820017
RepeatModeler_rnd-6_family-6080	25239	0.00818007
Piler_44.2	25227	0.00817618
RepeatScout_R=864_2	25205	0.00816905
RepeatScout_R=1054_6	25203	0.00816841
RepeatModeler_rnd-6_family-2273	25193	0.00816517
RepeatScout_R=358_5	25177	0.00815998
RepeatScout_R=483_8	25166	0.00815641
RepeatModeler_rnd-6_family-816	25114	0.00813956
RepeatScout_R=72_3	25109	0.00813794
RepeatModeler_rnd-6_family-3472	25091	0.00813211
RepeatModeler_rnd-1_family-895	25088	0.00813113
RepeatScout_R=486_3	25061	0.00812238
RepeatScout_R=554_5	25033	0.00811331
RepeatScout_R=141_2	25028	0.00811169
RepeatModeler_rnd-1_family-114	25014	0.00810715
RepeatModeler_rnd-1_family-1014	24941	0.00808349
RepeatScout_R=116_3	24936	0.00808187
RepeatScout_R=211_8	24909	0.00807312
RepeatScout_R=481_5	24905	0.00807182
RepeatScout_R=1437_2	24866	0.00805918
RepeatScout_R=5_4	24850	0.008054
RepeatModeler_rnd-1_family-135	24824	0.00804557
RepeatScout_R=913_8	24823	0.00804525
RepeatModeler_rnd-5_family-1769	24779	0.00803098
RepeatScout_R=1192_3	24765	0.00802645
RepeatScout_R=493_6	24762	0.00802548
RepeatModeler_rnd-6_family-1403	24726	0.00801381
RepeatScout_R=69_3	24701	0.00800571
RepeatScout_R=934_2	24694	0.00800344
RepeatScout_R=199_5	24681	0.00799922
RepeatScout_R=606	24641	0.00798626
RepeatModeler_rnd-6_family-64	24633	0.00798367
RepeatScout_R=556_3	24623	0.00798042
RepeatScout_R=105_3	24616	0.00797816
RepeatModeler_rnd-1_family-1859	24614	0.00797751
RepeatScout_R=347	24575	0.00796487
RepeatScout_R=615_1	24523	0.00794801
RepeatScout_R=525_5	24501	0.00794088
RepeatModeler_rnd-1_family-419	24489	0.007937
RepeatScout_R=332	24463	0.00792857
RepeatScout_R=555_1	24452	0.007925
RepeatModeler_rnd-5_family-702	24431	0.0079182
RepeatScout_R=331_1	24415	0.00791301
RepeatScout_R=246_5	24380	0.00790167
RepeatScout_R=503_1	24374	0.00789972
RepeatScout_R=429_4	24341	0.00788903
RepeatScout_R=512_2	24301	0.00787606
RepeatScout_R=153_2	24282	0.0078699
RepeatScout_R=708_2	24278	0.00786861
RepeatScout_R=311_3	24273	0.00786699
RepeatModeler_rnd-1_family-2	24264	0.00786407
RepeatModeler_rnd-1_family-377	24245	0.00785791
RepeatScout_R=511_4	24244	0.00785759
RepeatModeler_rnd-1_family-1119	24231	0.00785338
RepeatScout_R=337_2	24223	0.00785078
RepeatScout_R=420_4	24212	0.00784722
RepeatScout_R=274_10	24205	0.00784495
RepeatModeler_rnd-1_family-710	24174	0.0078349
RepeatModeler_rnd-1_family-1779	24168	0.00783296
RepeatModeler_rnd-1_family-970	24164	0.00783166
RepeatScout_R=211_4	24135	0.00782226
RepeatScout_R=145_1	24081	0.00780476
RepeatScout_R=797_11	24031	0.00778855
RepeatScout_R=264_3	24002	0.00777916
RepeatModeler_rnd-1_family-739	23984	0.00777332
RepeatModeler_rnd-1_family-557	23983	0.007773
RepeatScout_R=1155_3	23973	0.00776976
RepeatScout_R=257_3	23962	0.00776619
RepeatScout_R=297_1	23945	0.00776068
RepeatScout_R=146_10	23908	0.00774869
RepeatModeler_rnd-1_family-46	23904	0.00774739
RepeatScout_R=114_5	23891	0.00774318
RepeatScout_R=253_1	23890	0.00774286
RepeatScout_R=88_2	23881	0.00773994
RepeatScout_R=198_8	23865	0.00773475
RepeatModeler_rnd-1_family-229	23864	0.00773443
RepeatModeler_rnd-1_family-870	23825	0.00772179
RepeatScout_R=107_5	23818	0.00771952
RepeatScout_R=312_10	23817	0.0077192
RepeatScout_R=399_1	23790	0.00771045
RepeatScout_R=563_3	23786	0.00770915
RepeatModeler_rnd-1_family-1211	23777	0.00770623
RepeatScout_R=736_2	23767	0.00770299
RepeatScout_R=307_5	23765	0.00770234
RepeatScout_R=1205_1	23756	0.00769943
RepeatScout_R=326_4	23750	0.00769748
RepeatScout_R=291_7	23679	0.00767447
RepeatScout_R=600_3	23679	0.00767447
RepeatScout_R=747_9	23668	0.00767091
RepeatScout_R=16_4	23663	0.00766928
RepeatScout_R=624	23662	0.00766896
RepeatScout_R=644_5	23652	0.00766572
RepeatModeler_rnd-1_family-471	23639	0.00766151
RepeatModeler_rnd-6_family-2388	23639	0.00766151
RepeatScout_R=114_7	23627	0.00765762
RepeatScout_R=56_1	23579	0.00764206
RepeatModeler_rnd-1_family-1932	23554	0.00763396
RepeatScout_R=747_10	23551	0.00763299
RepeatScout_R=164_2	23508	0.00761905
RepeatScout_R=636_2	23507	0.00761872
RepeatScout_R=1136_1	23496	0.00761516
RepeatScout_R=283_7	23493	0.00761419
RepeatScout_R=442_3	23478	0.00760933
RepeatScout_R=461	23469	0.00760641
RepeatModeler_rnd-6_family-65	23463	0.00760446
RepeatModeler_rnd-1_family-1318	23437	0.00759604
RepeatScout_R=573_3	23433	0.00759474
RepeatScout_R=109_8	23430	0.00759377
RepeatScout_R=410_7	23423	0.0075915
RepeatScout_R=1019_5	23418	0.00758988
RepeatModeler_rnd-5_family-504	23417	0.00758956
RepeatScout_R=49_1	23411	0.00758761
RepeatScout_R=521_5	23405	0.00758567
RepeatScout_R=986	23362	0.00757173
RepeatScout_R=857_5	23351	0.00756816
RepeatScout_R=904_4	23311	0.0075552
RepeatScout_R=1804	23310	0.00755488
RepeatScout_R=27_7	23290	0.00754839
RepeatScout_R=291_2	23269	0.00754159
RepeatScout_R=571_3	23236	0.00753089
RepeatScout_R=139_3	23215	0.00752409
RepeatScout_R=853_7	23209	0.00752214
RepeatScout_R=209_1	23187	0.00751501
RepeatScout_R=359_1	23163	0.00750723
RepeatModeler_rnd-1_family-1427	23133	0.00749751
RepeatScout_R=180	23126	0.00749524
RepeatScout_R=211_7	23126	0.00749524
RepeatScout_R=202_8	23090	0.00748357
RepeatModeler_rnd-1_family-720	23074	0.00747839
RepeatModeler_rnd-1_family-472	23039	0.00746704
RepeatModeler_rnd-1_family-981	23025	0.00746251
RepeatScout_R=448_4	23017	0.00745991
RepeatScout_R=23_3	23010	0.00745764
RepeatScout_R=14_8	23002	0.00745505
RepeatScout_R=244_3	22974	0.00744598
RepeatScout_R=608_1	22963	0.00744241
RepeatScout_R=65_3	22901	0.00742232
Piler_29.21	22880	0.00741551
RepeatModeler_rnd-1_family-131	22878	0.00741486
RepeatScout_R=606_4	22875	0.00741389
RepeatModeler_rnd-1_family-543	22848	0.00740514
RepeatScout_R=270_1	22827	0.00739833
RepeatModeler_rnd-1_family-45	22827	0.00739833
RepeatScout_R=424_3	22810	0.00739282
RepeatScout_R=228_2	22794	0.00738764
RepeatScout_R=1170_3	22792	0.00738699
RepeatScout_R=442_2	22792	0.00738699
RepeatModeler_rnd-5_family-621	22788	0.00738569
RepeatScout_R=142_2	22775	0.00738148
RepeatScout_R=732_3	22772	0.00738051
RepeatModeler_rnd-1_family-1614	22766	0.00737856
RepeatScout_R=652_5	22762	0.00737727
RepeatScout_R=691_9	22754	0.00737467
RepeatModeler_rnd-5_family-514	22726	0.0073656
RepeatScout_R=758_7	22713	0.00736138
RepeatScout_R=584_6	22698	0.00735652
RepeatScout_R=323_6	22653	0.00734194
RepeatScout_R=87_9	22630	0.00733448
RepeatScout_R=655_2	22625	0.00733286
RepeatScout_R=188_2	22597	0.00732379
RepeatScout_R=374_4	22597	0.00732379
RepeatScout_R=611_4	22580	0.00731828
RepeatModeler_rnd-6_family-1072	22561	0.00731212
RepeatScout_R=954_8	22558	0.00731115
RepeatScout_R=222_5	22551	0.00730888
RepeatScout_R=182_6	22499	0.00729203
RepeatScout_R=602_3	22492	0.00728976
RepeatScout_R=480_3	22489	0.00728879
RepeatScout_R=427_2	22485	0.00728749
RepeatModeler_rnd-6_family-901	22476	0.00728457
RepeatScout_R=512_5	22466	0.00728133
RepeatScout_R=94_2	22466	0.00728133
RepeatScout_R=649_4	22446	0.00727485
RepeatScout_R=117_4	22445	0.00727452
RepeatScout_R=614_2	22416	0.00726513
RepeatScout_R=591_2	22415	0.0072648
RepeatScout_R=354_3	22405	0.00726156
RepeatScout_R=259_9	22394	0.007258
RepeatScout_R=516_6	22391	0.00725702
RepeatScout_R=25_1	22362	0.00724762
RepeatScout_R=62_1	22345	0.00724212
RepeatScout_R=619_7	22332	0.0072379
RepeatScout_R=25_4	22327	0.00723628
RepeatModeler_rnd-5_family-211	22315	0.00723239
RepeatScout_R=477_8	22300	0.00722753
RepeatModeler_rnd-6_family-4882	22296	0.00722623
RepeatScout_R=1215	22291	0.00722461
RepeatScout_R=367_1	22278	0.0072204
RepeatScout_R=594	22271	0.00721813
RepeatScout_R=1043_10	22269	0.00721748
RepeatScout_R=355_4	22246	0.00721003
RepeatScout_R=188	22209	0.00719804
RepeatScout_R=623_2	22181	0.00718896
RepeatScout_R=698_2	22122	0.00716984
RepeatScout_R=448_2	22094	0.00716077
RepeatScout_R=740_5	22073	0.00715396
RepeatScout_R=59_3	22025	0.0071384
RepeatScout_R=36_2	22006	0.00713224
RepeatScout_R=1195_5	22006	0.00713224
RepeatModeler_rnd-1_family-1921	21970	0.00712058
RepeatScout_R=92_2	21951	0.00711442
RepeatScout_R=488_4	21930	0.00710761
RepeatScout_R=315_3	21924	0.00710567
RepeatModeler_rnd-5_family-972	21920	0.00710437
RepeatModeler_rnd-6_family-2871	21892	0.0070953
RepeatModeler_rnd-6_family-532	21889	0.00709432
RepeatScout_R=100_5	21867	0.00708719
RepeatScout_R=663_5	21845	0.00708006
RepeatScout_R=438_4	21843	0.00707942
RepeatScout_R=835_7	21830	0.0070752
RepeatScout_R=656_8	21812	0.00706937
RepeatScout_R=122_11	21783	0.00705997
RepeatScout_R=245	21717	0.00703858
RepeatScout_R=905_6	21708	0.00703566
RepeatModeler_rnd-5_family-424	21705	0.00703469
RepeatScout_R=260_4	21645	0.00701524
RepeatScout_R=390_1	21613	0.00700487
RepeatScout_R=21_7	21561	0.00698802
RepeatScout_R=501_3	21526	0.00697667
RepeatScout_R=767_9	21509	0.00697116
RepeatScout_R=10_2	21500	0.00696825
RepeatModeler_rnd-6_family-1408	21442	0.00694945
RepeatScout_R=448_1	21427	0.00694459
RepeatModeler_rnd-5_family-654	21419	0.00694199
RepeatScout_R=171_6	21389	0.00693227
RepeatModeler_rnd-6_family-2527	21378	0.00692871
RepeatScout_R=127	21378	0.00692871
RepeatScout_R=377_3	21375	0.00692773
RepeatScout_R=343_4	21327	0.00691218
RepeatModeler_rnd-1_family-1838	21315	0.00690829
RepeatScout_R=97_5	21314	0.00690796
RepeatScout_R=174_6	21271	0.00689403
RepeatScout_R=356_7	21267	0.00689273
RepeatModeler_rnd-1_family-455	21264	0.00689176
RepeatScout_R=423_5	21233	0.00688171
RepeatScout_R=317_4	21222	0.00687815
RepeatModeler_rnd-6_family-358	21188	0.00686713
RepeatScout_R=930_7	21166	0.00686
RepeatScout_R=1098	21157	0.00685708
RepeatScout_R=138_1	21143	0.00685254
RepeatModeler_rnd-1_family-574	21131	0.00684865
RepeatScout_R=904_9	21119	0.00684476
RepeatScout_R=62_3	21116	0.00684379
RepeatScout_R=252_7	21104	0.0068399
RepeatScout_R=938_4	21053	0.00682337
RepeatModeler_rnd-1_family-1735	21050	0.0068224
RepeatModeler_rnd-6_family-140	21038	0.00681851
RepeatScout_R=108_3	20982	0.00680036
RepeatModeler_rnd-1_family-830	20959	0.00679291
RepeatScout_R=857_4	20913	0.006778
RepeatScout_R=169_2	20903	0.00677476
RepeatScout_R=533_3	20893	0.00677151
RepeatScout_R=956_2	20886	0.00676925
RepeatScout_R=628_1	20868	0.00676341
RepeatModeler_rnd-1_family-1596	20859	0.0067605
RepeatModeler_rnd-6_family-302	20847	0.00675661
RepeatScout_R=197_9	20843	0.00675531
RepeatScout_R=380_6	20835	0.00675272
RepeatScout_R=412	20832	0.00675174
RepeatScout_R=33_4	20823	0.00674883
RepeatModeler_rnd-1_family-1429	20819	0.00674753
RepeatScout_R=517_2	20811	0.00674494
RepeatScout_R=727_7	20794	0.00673943
RepeatScout_R=243_9	20793	0.0067391
RepeatModeler_rnd-1_family-17	20757	0.00672744
RepeatModeler_rnd-6_family-1871	20733	0.00671966
RepeatScout_R=805_3	20729	0.00671836
RepeatScout_R=22_8	20728	0.00671804
RepeatScout_R=485_11	20691	0.00670605
RepeatModeler_rnd-1_family-412	20674	0.00670054
RepeatScout_R=828_4	20625	0.00668466
RepeatModeler_rnd-6_family-1137	20615	0.00668141
RepeatScout_R=608_9	20579	0.00666975
RepeatModeler_rnd-5_family-369	20572	0.00666748
RepeatScout_R=192_6	20560	0.00666359
RepeatScout_R=1280_5	20525	0.00665225
RepeatModeler_rnd-1_family-1003	20511	0.00664771
RepeatModeler_rnd-1_family-423	20505	0.00664576
RepeatScout_R=469_4	20487	0.00663993
RepeatScout_R=123_2	20476	0.00663636
RepeatModeler_rnd-1_family-185	20476	0.00663636
[truncated: 6,577 more rows]

## Sheet: Supplementary Data 7
Supplementary Data 7. Virus-like sequences identified in the genome.
ChrID	Start	End	+/-	ID	Sequence length	Identity to the best hit (%)	Best hit in 'nr' database
scaffold69	1125016	1125174	+	ID=2767_ncbi	159	54.72	replication-association protein [Cyclovirus PKgoat24]
scaffold69	1125265	1125624	+	ID=4470_ncbi	360	74.17	rep protein [Feline cyclovirus]
scaffold69	1128914	1128756	-	ID=460_ncbi	159	59.62	replication-associated protein [Cyclovirus NI-204]
scaffold69	1128634	1128074	-	ID=5014_ncbi	561	67.93	rep protein [Feline cyclovirus]
scaffold69	1126365	1125709	-	ID=6844_ncbi	657	31.07	capsid protein [Feline cyclovirus]
scaffold56	262363	262106	-	ID=453_ncbi	258	45.88	replication associated protein [Human cyclovirus VN-like]
scaffold20	1963160	1963450	+	ID=4730_ncbi	291	67.01	rep protein [Feline cyclovirus]
scaffold20	1965541	1965690	+	ID=5473_ncbi	150	56.52	putative Rep [Bat cyclovirus GF-4c]
scaffold20	1962725	1963108	+	ID=5613_ncbi	384	49.02	replication-association protein [Cyclovirus PK6197]
scaffold21	424417	424214	-	ID=8991	204	62.69	CPXV051A protein [Cowpox virus]
scaffold21	424531	424145	-	ID=5796_ncbi	387	44.96	hypothetical protein ATCVNTS1_048R [Acanthocystis turfacea Chlorella virus NTS-1]
scaffold44	279700	279296	-	ID=4833_ncbi	405	72.59	rep protein [Feline cyclovirus]
scaffold32	1088519	1088400	-	ID=735_ncbi	120	50	hypothetical protein ATCV1_z681R [Acanthocystis turfacea Chlorella virus 1]
scaffold38	1062857	1063531	+	ID=1297_ncbi	675	62.44	rep protein [Feline cyclovirus]
scaffold38	1062617	1061796	-	ID=1736_ncbi	822	64.17	rep protein [Feline cyclovirus]
scaffold38	1053879	1054493	+	ID=3241_ncbi	615	64.36	rep protein [Feline cyclovirus]
scaffold38	1060488	1056493	-	ID=5976_ncbi	3996	62.74	rep protein [Feline cyclovirus]
scaffold145	142616	141684	-	ID=3036_ncbi	933	60.91	rep protein [Feline cyclovirus]
scaffold76	994860	995255	+	ID=2378_ncbi	396	48.96	replication-association protein [Cyclovirus Chimp11]
scaffold76	984037	984525	+	ID=386_ncbi	489	44.29	replication-association protein [Cyclovirus PK5510]
scaffold76	986869	985949	-	ID=5057_ncbi	921	62.73	rep protein [Feline cyclovirus]
scaffold76	990190	990615	+	ID=6271_ncbi	426	71.13	rep protein [Feline cyclovirus]
scaffold94	332199	332354	+	ID=1473_ncbi	156	56.25	replication-associated protein [Bat circovirus ZS/Yunnan-China/2009]
scaffold94	335062	335388	+	ID=4368_ncbi	327	48.94	replication-associated protein [Dragonfly cyclovirus 5]
scaffold9	2360311	2360144	-	ID=6368	168	35.71	CMP70.5bR [Camelpox virus CMS]
scaffold8	1314845	1314606	-	ID=5181_ncbi	240	67.69	hypothetical protein MT325_m548L [Paramecium bursaria chlorella virus MT325]
scaffold8	1318749	1318549	-	ID=6009_ncbi	201	34.33	hypothetical protein NY2A_b784R [Paramecium bursaria Chlorella virus NY2A]
scaffold7	298745	298218	-	ID=5126_ncbi	528	67.05	rep protein [Feline cyclovirus]
scaffold7	297719	297354	-	ID=5290_ncbi	366	41.28	putative replication-associated protein [Bat circovirus ZS/China/2011]
scaffold6	7236541	7235266	-	ID=2859_ncbi	1276	65.18	rep protein [Feline cyclovirus]
scaffold4	1264080	1263829	-	ID=4770_ncbi	252	45.24	hypothetical protein ATCV1_z599L [Acanthocystis turfacea Chlorella virus 1]
scaffold4	1262535	1262377	-	ID=5739_ncbi	159	36.73	hypothetical protein ATCV1_z597L [Acanthocystis turfacea Chlorella virus 1]
scaffold2	2348959	2349216	+	ID=3557_ncbi	258	59.09	replication-association protein [Cyclovirus Chimp11]
scaffold2	2342981	2342081	-	ID=5772_ncbi	901	63.23	rep protein [Feline cyclovirus]
scaffold2	2341417	2342067	+	ID=6075_ncbi	651	34.27	capsid protein [Feline cyclovirus]
scaffold25	1037354	1037503	+	ID=1121_ncbi	150	32	hypothetical protein [Duck circovirus]
scaffold25	1041544	1041879	+	ID=1530_ncbi	336	49.47	replication-association protein [Cyclovirus Chimp11]
scaffold10	3828080	3827661	-	ID=4603_ncbi	420	57.86	rep protein [Feline cyclovirus]

## Sheet: Supplementary Data 8
Supplementary Data 8. FPKM values of the virus-like sequences in the genome.
ID	Adult1*	Adult2*	dpi_40	dpi_50	dpi_60	dpi_70	dpi_80	dpi_90	dpi_120	dpi_130
2767_ncbi	0	0	0	0	0	0	0	0	0	0
5772_ncbi	1.269	2.064	2.986	0	0	1.326	0	0	4.119	4.359
8991	99.009	209.821	47.706	45.102	35.057	34.805	32.909	46.503	47.49	33.698
2859_ncbi	0.273	0.17	0.208	0.742	3.242	0.147	0.556	0.116	0.058	0.1545
4730_ncbi	0.134	0	2.107	1.149	0.941	0.334	1.09	0.346	0.34	1.2515
1473_ncbi	0	0	0	0	0	0.713	0	0.934	2.376	4.239
5473_ncbi	0	0	0	0	0	0.556	0	0.057	0	0.2585
4770_ncbi	32.122	31.316	37.206	37.186	37.613	31.277	35.661	29.848	29.226	41.0595
5796_ncbi	93.118	197.244	43.395	42.414	31.477	31.766	30.188	42.426	40.999	31.924
6368	88.026	120.14	108.44	85.044	96.544	78.987	92.037	76.643	104.447	91.3035
5181_ncbi	59.348	82.28	84.809	77.092	39.208	80.458	72.025	79.366	88.456	84.21
6271_ncbi	8.679	9.134	14.812	11.682	44.098	3.788	16.318	2.779	5.511	18.1135
3557_ncbi	0	0	0	0	0	0	0	0	0	0
1121_ncbi	0.778	0.485	1.187	0.248	6.387	0.741	1.057	0.341	0.659	0.664
6844_ncbi	0	0	0	0	0	0	0	0	0	0.0465
5290_ncbi	0	0	0	0	0	0.076	0	0	0	0.2825
5014_ncbi	0	0	0	0	0	0	0	0	0	0
5613_ncbi	0	0	0.063	0	0.658	0.357	1.779	0.385	0.317	0.87
4368_ncbi	0	0	0	0	0	0.425	0	0.211	0	0.886
5126_ncbi	0	0	0	0	0	0.106	0	0	0	0.1225
3241_ncbi	0	0	0	0.084	0	0.045	0.172	0.071	0.201	0.0915
2378_ncbi	0	0	0	0	0	0	0	0	0	0
5976_ncbi	0	0	0	0.537	0.172	0.227	0.033	0.332	0.342	0.395
5739_ncbi	48.707	48.718	48.519	47.41	50.359	41.156	39.73	38.547	37.615	53.2995
1297_ncbi	0.058	0	0.41	0.463	0	0	0.705	0.013	0	0.3155
4833_ncbi	3.267	2.245	96.119	39.859	55.932	81.907	42.225	31.344	63.403	41.0215
6009_ncbi	89.837	114.528	97.919	103.735	43.241	107.794	102.569	108.228	115.702	99.075
386_ncbi	0.093	0.349	1.565	2.412	3.529	0.401	1.838	0.146	0.711	2.335
6075_ncbi	1.853	3.072	3.889	0	0	1.388	0	0	4.176	5.6
1530_ncbi	0	0	0	0	0	0	0	0.026	0	0
4603_ncbi	0	0	0.047	0	0	0	0.126	0	0	0
453_ncbi	0.603	0.564	0.077	0	0	0.216	0	0.098	0.096	0.5275
4470_ncbi	0	0.101	0	0	0	0	0	0	0	0
460_ncbi	0	0	0.373	0	0	0.088	1.33	0.226	0.622	0.0815
5057_ncbi	0.733	0.771	0	0.605	11.809	1.687	0.031	0.431	3.319	4.9705
735_ncbi	192.637	233.353	336.93	353.484	198.751	329.629	398.891	393.042	447.122	280.711
1736_ncbi	0	0	0.714	2.337	1.853	1.042	0.587	0.68	1.545	1.3295
3036_ncbi	0	0	0.184	0	0	0.033	1.535	0.252	0	0
* Adult1 and adult2 represent samples of immature proglottids and mature proglottids, respectively

## Sheet: Supplementary Data 9
Supplemenatry Data 9. The gene IDs of the 'invadolysin' coding genes in tapeworms.
Species	geneID
Taenia hydatigena	Thy_s5.000103
Taenia saginata	TSAs00008g02167m00001
Echinococcus multilocularis	EmuJ_000839500.1
Hymenolepis microstoma	HmN_000557200.1

## Sheet: Supplementary Data 10
Supplementary Data 10. The genes of each module in WGCNA analysis.
geneID	module	SubjectDescription(nr)
Thy_s93.000098	black	STAM-binding protein-like protein [Echinococcus granulosus]
Thy_s4.000037	black	Transmembrane protein 45B [Echinococcus granulosus]
Thy_s100.000071	black	protein xrp2 [Echinococcus granulosus]
Thy_s1.000112	black	Mannose-1-phosphate guanyltransferase beta-A [Echinococcus granulosus]
Thy_s101.000022	black	citrate lyase subunit beta protein [Echinococcus granulosus]
Thy_s80.000003	black	aldo keto reductase family 1, member B4 [Echinococcus multilocularis]
Thy_s93.000006	black	expressed conserved protein [Echinococcus multilocularis]
Thy_s51.000051	black	NULL
Thy_s1.000309	black	Ras-related protein Rab-8B [Echinococcus granulosus]
Thy_s32.000038	black	RNA-binding protein [Echinococcus granulosus]
Thy_s13.000122	black	39S ribosomal protein L40 mitochondrial [Echinococcus granulosus]
Thy_s205.000025	black	Phosphoenolpyruvate carboxykinase [GTP] [Echinococcus granulosus]
Thy_s2.000056	black	NADH dehydrogenase (ubiquinone) flavoprotein 1 [Echinococcus multilocularis]
Thy_s160.000001	black	Vacuolar protein sorting-associated protein 35 [Echinococcus granulosus]
Thy_s6.000107	black	GTPase activating protein ZNF289 [Echinococcus granulosus]
Thy_s62.000054	black	PQ loop repeat containing protein 2 [Echinococcus multilocularis]
Thy_s22.000022	black	selenoprotein t [Echinococcus granulosus]
Thy_s3.000102	black	expressed conserved protein [Echinococcus granulosus]
Thy_s34.000051	black	HIV Tat-specific factor [Echinococcus granulosus]
Thy_s134.000037	black	inhibitor of apoptosis protein [Echinococcus granulosus]
Thy_s59.000124	black	conserved hypothetical protein [Echinococcus multilocularis]
Thy_s9.000205	black	dna repair protein xrcc2 [Echinococcus granulosus]
Thy_s4.000308	black	Cytoplasmic dynein 2 light intermediate chain [Echinococcus granulosus]
Thy_s32.000101	black	expressed protein [Echinococcus granulosus]
Thy_s77.000032	black	lethal (2) 06225 [Echinococcus multilocularis]
Thy_s47.000044	black	Vacuolar protein sorting-associated protein [Echinococcus granulosus]
Thy_s116.000061	black	Glycoprotein-N-acetylgalactosamine 3-beta-galactosyltransferase [Echinococcus granulosus]
Thy_s154.000045	black	calmodulin [Echinococcus granulosus]
Thy_s5.000167	black	hypothetical protein EgrG_000846300 [Echinococcus granulosus]
Thy_s47.000035	black	ADP-ribosylation factor-like protein 4A [Echinococcus granulosus]
Thy_s5.000566	black	dro:myosuppressin receptor [Echinococcus granulosus]
Thy_s21.000077	black	mitochondrial ribosomal protein L17, partial [Echinococcus granulosus]
Thy_s194.000027	black	RhoGEF domain containing protein [Echinococcus granulosus]
Thy_s72.000017	black	Phosphatidylinositol transfer protein beta isoform [Echinococcus granulosus]
Thy_s41.000006	black	hypothetical protein EGR_06189 [Echinococcus granulosus]
Thy_s3.000188	black	ribosomal protein L19 [Echinococcus multilocularis]
Thy_s149.000044	black	expressed conserved protein [Echinococcus multilocularis]
Thy_s46.000089	black	CCR4 NOT transcription complex subunit 7 [Echinococcus granulosus]
Thy_s3.000232	black	glucosamine-fructose-6-phosphate aminotransferase [Echinococcus granulosus]
Thy_s102.000002	black	tyrosyl tRNA synthetase [Echinococcus granulosus]
Thy_s115.000016	black	Ras GTPase activating protein binding protein 1 [Echinococcus granulosus]
Thy_s5.000350	black	Major facilitator superfamily general substrate transporter [Echinococcus granulosus]
Thy_s5.000095	black	conserved hypothetical protein [Echinococcus multilocularis]
Thy_s4.000380	black	expressed conserved protein [Echinococcus multilocularis]
Thy_s56.000038	black	poly(A) RNA polymerase gld 2 A [Echinococcus multilocularis]
Thy_s35.000139	black	protein TFG [Echinococcus multilocularis]
Thy_s32.000119	black	putative DSCR5 protein [Taenia solium]
Thy_s13.000039	black	OTU domain-containing protein 3 [Echinococcus granulosus]
Thy_s5.000211	black	Mitochondrial inner membrane protein [Echinococcus granulosus]
Thy_s244.000003	black	conserved hypothetical protein [Echinococcus multilocularis]
Thy_s4.000480	black	NULL
Thy_s51.000102	black	nuclear pore complex protein nup88 [Echinococcus granulosus]
Thy_s118.000039	black	coatomer subunit beta' [Echinococcus multilocularis]
Thy_s3.000170	black	5 formyltetrahydrofolate cyclo ligase [Echinococcus multilocularis]
Thy_s47.000006	black	expressed conserved protein [Echinococcus granulosus]
Thy_s62.000053	black	PQ-loop repeat-containing protein 2 [Echinococcus granulosus]
Thy_s9.000037	black	lys 63 specific deubiquitinase BRCC36 [Echinococcus granulosus]
Thy_s1.000302	black	putative protein disulfide-isomerase A6 [Echinococcus granulosus]
Thy_s82.000047	black	Eukaryotic translation initiation factor 3 subunit D [Echinococcus granulosus]
Thy_s218.000004	black	Coatomer subunit delta [Echinococcus granulosus]
Thy_s41.000024	black	DNA-directed RNA polymerase II subunit RPB11 [Echinococcus granulosus]
Thy_s41.000140	black	SH3 domain-binding glutamic acid-rich protein [Echinococcus granulosus]
Thy_s102.000024	black	NULL
Thy_s46.000092	black	Complement C1q tumor necrosis factor-related protein [Echinococcus granulosus]
Thy_s5.000383	black	Choline-phosphate cytidylyltransferase B [Echinococcus granulosus]
Thy_s21.000218	black	5' AMP activated protein kinase catalytic [Echinococcus granulosus]
Thy_s19.000014	black	hypothetical protein EGR_09242 [Echinococcus granulosus]
Thy_s21.000233	black	conserved hypothetical protein [Echinococcus multilocularis]
Thy_s62.000068	black	RNA binding protein Musashi Rbp6 [Echinococcus multilocularis]
Thy_s1.000193	black	Ubiquitin-conjugating enzyme E2 [Echinococcus granulosus]
Thy_s293.000003	black	Kelch domain-containing protein 9 [Echinococcus granulosus]
Thy_s71.000039	black	sec13 protein [Echinococcus granulosus]
Thy_s5.000269	black	amiloride sensitive cation channel 4 A [Echinococcus granulosus]
Thy_s5.000177	black	ATP dependent zinc metalloprotease YME1 [Echinococcus multilocularis]
Thy_s18.000117	black	NULL
Thy_s134.000030	black	Zinc finger protein [Echinococcus granulosus]
Thy_s1.000497	black	maf protein [Echinococcus granulosus]
Thy_s170.000014	black	short chain dehydrogenase:reductase sdr [Echinococcus granulosus]
Thy_s1.000438	black	expressed protein [Echinococcus multilocularis]
Thy_s118.000023	black	hypothetical protein EgrG_000264650 [Echinococcus granulosus]
Thy_s14.000127	black	splicing factor 3b subunit 4 [Echinococcus multilocularis]
Thy_s100.000047	black	RNA pseudouridylate synthase domain-containing protein 2 [Echinococcus granulosus]
Thy_s62.000075	black	rRNA processing protein (Rrp20) [Echinococcus multilocularis]
Thy_s59.000125	black	translation initiation factor eIF 2B subunit [Echinococcus granulosus]
Thy_s1.000452	black	mothers against decapentaplegic 5 [Echinococcus multilocularis]
Thy_s80.000060	black	hypothetical protein EgrG_001118200 [Echinococcus granulosus]
Thy_s11.000262	black	tRNA threonylcarbamoyladenosine [Echinococcus multilocularis]
Thy_s30.000025	black	Pre-mRNA-splicing factor syf2 [Echinococcus granulosus]
Thy_s5.000542	black	membrane progestin receptor gamma [Echinococcus granulosus]
Thy_s1.000102	black	expressed conserved protein [Echinococcus multilocularis]
Thy_s8.000006	black	dnaJ subfamily B [Echinococcus multilocularis]
Thy_s40.000016	black	Tubulin polymerization-promoting protein [Echinococcus granulosus]
Thy_s5.000348	black	survival of motor neuron protein interacting [Echinococcus granulosus]
Thy_s43.000032	black	Diacylglycerol kinase zeta [Echinococcus multilocularis]
Thy_s35.000054	black	unnamed protein product [Echinococcus multilocularis]
Thy_s32.000123	black	timeless, putative [Echinococcus multilocularis]
Thy_s43.000028	black	cAMP dependent protein kinase catalytic subunit [Echinococcus multilocularis]
Thy_s9.000136	black	UBX domain-containing protein 1-A [Echinococcus granulosus]
Thy_s30.000015	black	protein FRA10AC1 [Echinococcus granulosus]
Thy_s51.000082	black	NADH dehydrogenase (ubiquinone) 1 alpha [Echinococcus multilocularis]
Thy_s59.000016	black	expressed conserved protein [Echinococcus multilocularis]
Thy_s100.000055	black	Mitogen-activated protein kinase organizer [Echinococcus granulosus]
Thy_s27.000054	black	2 methoxy 6 polyprenyl 1,4 benzoquinol [Echinococcus multilocularis]
Thy_s4.000293	black	protein phosphatase 1 regulatory subunit 7 [Echinococcus granulosus]
Thy_s11.000154	black	expressed conserved protein [Echinococcus granulosus]
Thy_s41.000023	black	Mediator of RNA polymerase II transcription [Echinococcus multilocularis]
Thy_s9.000041	black	expressed protein [Echinococcus granulosus]
Thy_s1.000268	black	protein capicua [Echinococcus multilocularis]
Thy_s45.000013	black	NULL
Thy_s152.000012	black	NULL
Thy_s4.000269	black	ubiquitin modifier activating enzyme 5 [Echinococcus granulosus]
Thy_s14.000050	black	Sorting nexin-3 [Echinococcus granulosus]
Thy_s102.000036	black	putative protein phosphatase [Echinococcus granulosus]
Thy_s41.000036	black	Ndr [Echinococcus multilocularis]
Thy_s59.000015	black	Dynein intermediate chain [Echinococcus granulosus]
Thy_s5.000330	black	UDP N acetylglucosamine transferase subunit [Echinococcus multilocularis]
Thy_s74.000035	black	angio associated migratory cell protein [Echinococcus multilocularis]
Thy_s9.000143	black	hypothetical protein EGR_00069 [Echinococcus granulosus]
Thy_s13.000235	black	endophilin A3 [Echinococcus granulosus]
Thy_s1.000694	black	protein FAM164A [Echinococcus multilocularis]
Thy_s72.000024	black	arginyl tRNA protein transferase 1 [Echinococcus granulosus]
Thy_s100.000030	black	expressed conserved protein [Echinococcus granulosus]
Thy_s102.000023	black	heterogeneous nuclear ribonucleoprotein [Echinococcus granulosus]
Thy_s29.000033	black	isoleucyl tRNA synthetase, cytoplasmic [Echinococcus multilocularis]
Thy_s4.000245	black	EF hand calcium binding domain containing protein [Echinococcus granulosus]
Thy_s1.000062	black	flap endonuclease GEN 1 [Echinococcus granulosus]
Thy_s13.000032	black	AGAMOUS protein [Echinococcus granulosus]
Thy_s28.000019	black	Signal recognition particle protein [Echinococcus granulosus]
Thy_s5.000586	black	peptidyl prolyl cis trans isomerase 3 [Echinococcus multilocularis]
Thy_s93.000043	black	protein tyrosine phosphatase PRL [Echinococcus granulosus]
Thy_s1.000725	black	homeodomain transcription factor 2 [Echinococcus multilocularis]
Thy_s8.000084	black	Mannosyl-oligosaccharide alpha-1,2-mannosidase isoform A [Echinococcus granulosus]
Thy_s43.000034	black	marvel containing potential lipid [Echinococcus granulosus]
Thy_s3.000108	black	Transcription initiation factor TFIID subunit [Echinococcus granulosus]
Thy_s30.000010	black	6-phosphofructokinase [Echinococcus granulosus]
Thy_s5.000367	black	expressed conserved protein [Echinococcus multilocularis]
Thy_s6.000119	black	hypothetical protein EGR_09772 [Echinococcus granulosus]
Thy_s11.000277	black	alpha adducin [Echinococcus multilocularis]
Thy_s4.000558	black	origin recognition complex subunit 1 A [Echinococcus multilocularis]
Thy_s63.000029	black	expressed conserved protein [Echinococcus granulosus]
Thy_s62.000135	black	serine:threonine protein kinase [Echinococcus multilocularis]
Thy_s100.000029	black	protein rft1 [Echinococcus granulosus]
Thy_s194.000019	black	RuvB-like 2 [Echinococcus granulosus]
Thy_s4.000096	black	SUMO-conjugating enzyme UBC9 [Echinococcus granulosus]
Thy_s71.000083	black	Derlin-2 [Echinococcus granulosus]
Thy_s129.000013	black	SUMO-activating enzyme subunit 2 [Echinococcus granulosus]
Thy_s85.000072	black	Adenosylhomocysteinase A [Echinococcus granulosus]
Thy_s129.000020	black	DNA binding SAP [Echinococcus multilocularis]
Thy_s59.000037	blue	wiskott Aldrich syndrome protein family member [Echinococcus multilocularis]
Thy_s9.000284	blue	Non-lysosomal glucosylceramidase [Echinococcus granulosus]
Thy_s1.000148	blue	lysosomal acid phosphatase [Hymenolepis microstoma]
Thy_s21.000115	blue	sperm flagellar protein 1 [Echinococcus granulosus]
Thy_s74.000031	blue	putative peroxidase [Taenia solium]
Thy_s13.000081	blue	selenide water dikinase [Echinococcus granulosus]
Thy_s1.000380	blue	e3 ubiquitin protein ligase siah1 [Echinococcus multilocularis]
Thy_s32.000071	blue	Bifunctional aminoacyl-tRNA synthetase [Echinococcus granulosus]
Thy_s26.000014	blue	putative ribosome biogenesis protein NEP1 [Echinococcus granulosus]
Thy_s13.000259	blue	expressed conserved protein [Echinococcus granulosus]
Thy_s102.000047	blue	hypothetical protein EgrG_001152200 [Echinococcus granulosus]
Thy_s30.000048	blue	histone H2B [Echinococcus multilocularis]
Thy_s77.000022	blue	vacuolar protein sorting associated protein 41 [Echinococcus multilocularis]
Thy_s40.000012	blue	mitochondrial glutamate carrier protein [Echinococcus granulosus]
Thy_s4.000056	blue	Innexin unc-7 [Echinococcus granulosus]
Thy_s13.000148	blue	NADH-ubiquinone oxidoreductase subunit [Echinococcus granulosus]
Thy_s1.000761	blue	ubiquitin fold modifier 1 [Echinococcus multilocularis]
Thy_s85.000091	blue	retinol dehydrogenase 11 [Echinococcus multilocularis]
Thy_s11.000086	blue	Serine dehydratase-like protein [Echinococcus granulosus]
Thy_s5.000549	blue	RecName: Full=Enhancer of rudimentary homolog [Echinococcus multilocularis]
Thy_s118.000009	blue	Calponin-3 [Echinococcus granulosus]
Thy_s5.000229	blue	TGTP1 [Taenia solium]
Thy_s51.000027	blue	apolipoprotein A I binding protein [Echinococcus granulosus]
Thy_s26.000021	blue	Exportin-4 [Echinococcus granulosus]
Thy_s3.000046	blue	tRNA specific adenosine deaminase 2 [Echinococcus multilocularis]
Thy_s13.000038	blue	Putative metal tolerance protein C3 [Echinococcus granulosus]
Thy_s5.000331	blue	elongation factor 2 [Echinococcus granulosus]
Thy_s5.000384	blue	Putative GTP-binding protein RAY-like protein [Echinococcus granulosus]
Thy_s86.000010	blue	histone H2B [Echinococcus multilocularis]
Thy_s1.000152	blue	hypothetical protein EgrG_000985800 [Echinococcus granulosus]
Thy_s28.000038	blue	rRNA promoter binding protein [Echinococcus multilocularis]
Thy_s18.000115	blue	hypothetical protein EGR_01878 [Echinococcus granulosus]
Thy_s101.000003	blue	Vacuolar protein sorting-associated protein [Echinococcus granulosus]
Thy_s191.000012	blue	expressed protein [Echinococcus granulosus]
Thy_s6.000015	blue	Importin subunit alpha-2 [Echinococcus granulosus]
Thy_s62.000069	blue	F actin capping protein subunit beta [Echinococcus granulosus]
Thy_s1.000385	blue	lysosome membrane protein 2 [Echinococcus granulosus]
Thy_s81.000027	blue	diagnostic antigen gp50 [Echinococcus multilocularis]
Thy_s101.000019	blue	Fatty-acid amide hydrolase [Echinococcus granulosus]
Thy_s5.000578	blue	expressed conserved protein [Echinococcus granulosus]
Thy_s88.000036	blue	NULL
Thy_s101.000035	blue	nuclear cap binding protein subunit 1 [Echinococcus granulosus]
Thy_s32.000022	blue	WAP, kazal, immunoglobulin, kunitz and NTR domain-containing protein 2 [Echinococcus granulosus]
Thy_s77.000053	blue	hypothetical protein [Taenia solium]
Thy_s5.000524	blue	glutamate cysteine ligase regulatory [Echinococcus granulosus]
Thy_s144.000016	blue	TonB box domain containing protein [Echinococcus multilocularis]
Thy_s163.000012	blue	histone H2B [Echinococcus multilocularis]
Thy_s21.000063	blue	Ribonucleoside-diphosphate reductase small chain [Echinococcus granulosus]
Thy_s4.000296	blue	aromatic amino acid decarboxylase [Echinococcus multilocularis]
Thy_s201.000010	blue	collagen alpha 1XXVIII chain [Echinococcus granulosus]
Thy_s93.000040	blue	Programmed cell death protein 6 [Echinococcus granulosus]
Thy_s18.000232	blue	Sphingomyelin synthase-related protein [Echinococcus granulosus]
Thy_s1.000192	blue	ras protein rab [Echinococcus multilocularis]
Thy_s1.000795	blue	fibrillin 2 [Echinococcus granulosus]
Thy_s14.000196	blue	Actin-1 [Echinococcus granulosus]
Thy_s218.000008	blue	Actin binding WH2 [Echinococcus granulosus]
Thy_s21.000193	blue	NULL
Thy_s1.000038	blue	glucose transporter TGTP2 [Taenia solium]
Thy_s4.000254	blue	FGFR1 oncogene partner [Echinococcus granulosus]
Thy_s4.000295	blue	Calcium-binding protein [Echinococcus granulosus]
Thy_s27.000051	blue	centrosomal protein of 135 kda [Echinococcus multilocularis]
Thy_s210.000004	blue	amiloride sensitive amine oxidase [Echinococcus granulosus]
Thy_s159.000017	blue	histone H2B [Echinococcus multilocularis]
Thy_s30.000039	blue	Kelch-like protein [Echinococcus granulosus]
Thy_s14.000098	blue	Gamma-soluble NSF attachment protein [Echinococcus granulosus]
Thy_s58.000034	blue	pol polyprotein [Echinococcus granulosus]
Thy_s5.000291	blue	ubiquitin conjugating enzyme E2 H [Hymenolepis microstoma]
Thy_s98.000007	blue	tetraspanin [Echinococcus granulosus]
Thy_s1.000447	blue	expressed conserved protein [Echinococcus granulosus]
Thy_s1.000731	blue	Coiled-coil domain-containing protein [Echinococcus granulosus]
Thy_s41.000139	blue	oxalate:formate antiporter [Echinococcus granulosus]
Thy_s1.000757	blue	AP 2 complex subunit alpha 2 [Echinococcus multilocularis]
Thy_s22.000017	blue	hypothetical protein EGR_06758 [Echinococcus granulosus]
Thy_s56.000067	blue	Peptidase C19 ubiquitin carboxyl terminal hydrolase 2 [Echinococcus granulosus]
Thy_s28.000016	blue	Immunoglobulin-binding protein [Echinococcus granulosus]
Thy_s1.000456	blue	expressed conserved protein [Echinococcus granulosus]
Thy_s51.000005	blue	Homeobox protein Nkx-2.3 [Echinococcus granulosus]
Thy_s88.000016	blue	RNA binding protein 26 [Echinococcus multilocularis]
Thy_s4.000346	blue	hypothetical protein EGR_01113 [Echinococcus granulosus]
Thy_s27.000011	blue	hypothetical protein EgrG_000900700 [Echinococcus granulosus]
Thy_s32.000036	blue	adenosine deaminase [Echinococcus granulosus]
Thy_s9.000289	blue	conserved hypothetical protein [Echinococcus multilocularis]
Thy_s13.000017	blue	huntingtin interacting protein 1 [Echinococcus granulosus]
Thy_s51.000048	blue	expressed conserved protein [Echinococcus granulosus]
Thy_s134.000056	blue	WD40 YVTN repeat containing domain [Echinococcus granulosus]
Thy_s22.000108	blue	putative mannose-6-phosphate isomerase [Echinococcus granulosus]
Thy_s21.000037	blue	histone lysine N methyltransferase Ez [Echinococcus granulosus]
Thy_s70.000050	blue	JmjC domain-containing protein 5 [Echinococcus granulosus]
Thy_s56.000057	blue	vesicular amine transporter [Echinococcus multilocularis]
Thy_s3.000137	blue	Zinc finger protein [Echinococcus granulosus]
Thy_s84.000018	blue	putative serine/threonine-protein kinase ifkB [Echinococcus granulosus]
Thy_s18.000073	blue	Mps one binder kinase activator-like 2A [Echinococcus granulosus]
Thy_s84.000005	blue	expressed conserved protein [Echinococcus granulosus]
Thy_s5.000047	blue	methyltransferase protein 10 [Echinococcus multilocularis]
Thy_s9.000316	blue	synaptobrevin YKT6 [Echinococcus multilocularis]
Thy_s4.000035	blue	forkhead box protein D2 [Echinococcus granulosus]
Thy_s4.000534	blue	glycogen phosphorylase [Echinococcus granulosus]
Thy_s46.000050	blue	Major facilitator superfamily domain-containing protein 8 [Echinococcus granulosus]
Thy_s22.000014	blue	protein regulator of cytokinesis 1 [Echinococcus granulosus]
Thy_s51.000119	blue	dynein light chain [Echinococcus granulosus]
Thy_s5.000474	blue	TBC1 domain family 4 [Echinococcus granulosus]
Thy_s160.000004	blue	expressed conserved protein [Echinococcus multilocularis]
Thy_s81.000009	blue	expressed conserved protein [Echinococcus granulosus]
Thy_s11.000072	blue	sterile alpha and tir motif containing protein [Echinococcus multilocularis]
Thy_s1.000055	blue	expressed conserved protein [Echinococcus granulosus]
Thy_s30.000066	blue	Histone H2A [Echinococcus granulosus]
Thy_s84.000052	blue	Glucosidase II beta subunit [Echinococcus multilocularis]
Thy_s9.000165	blue	lipoma hmgic fusion partner protein [Echinococcus granulosus]
Thy_s41.000062	blue	rhodopsin orphan GPCR [Echinococcus granulosus]
Thy_s88.000017	blue	Collagen alpha 1V chain [Echinococcus granulosus]
Thy_s77.000027	blue	CTR1, high affinity copper uptake protein 1 [Echinococcus multilocularis]
Thy_s32.000019	blue	BTB/POZ domain-containing protein 6 [Echinococcus granulosus]
Thy_s4.000514	blue	transcription factor 25 [Echinococcus granulosus]
Thy_s41.000085	blue	excitatory amino acid transporter 2 [Echinococcus multilocularis]
Thy_s3.000180	blue	dual specificity [Echinococcus granulosus]
Thy_s141.000024	blue	Hepatocyte growth factor-regulated tyrosine kinase substrate [Echinococcus granulosus]
Thy_s71.000038	blue	Proto-oncogene serine/threonine-protein kinase pim-1 [Echinococcus granulosus]
Thy_s48.000011	blue	NULL
Thy_s3.000307	blue	expressed conserved protein [Echinococcus multilocularis]
Thy_s3.000331	blue	innexin unc 9 [Echinococcus granulosus]
Thy_s58.000056	blue	NULL
Thy_s58.000067	blue	Ubiquitin associated translation elongation factor EF1B [Echinococcus granulosus]
Thy_s47.000069	blue	u4:u6.u5 tri snrnp associated protein 2 [Echinococcus multilocularis]
Thy_s102.000017	blue	Pleckstrin y [Echinococcus multilocularis]
Thy_s1.000371	blue	protein pob [Echinococcus granulosus]
Thy_s176.000031	blue	CBM21 domain-containing protein [Echinococcus granulosus]
Thy_s3.000282	blue	Eukaryotic translation initiation factor 4H [Echinococcus granulosus]
Thy_s3.000310	blue	17H protein [Taenia solium]
Thy_s51.000066	blue	cationic amino acid transporter [Echinococcus multilocularis]
Thy_s39.000026	blue	bifunctional polynucleotide [Echinococcus multilocularis]
Thy_s11.000204	blue	deoxyribodipyrimidine photo lyase [Echinococcus multilocularis]
Thy_s71.000023	blue	Four and a half LIM domains-containing protein [Echinococcus granulosus]
Thy_s97.000016	blue	NULL
Thy_s40.000044	blue	Niemann-Pick C1 protein [Echinococcus granulosus]
Thy_s149.000031	blue	Fatty acid-binding protein [Echinococcus granulosus]
Thy_s62.000032	blue	annexin B2 [Taenia solium]
Thy_s21.000172	blue	Rho GTPase activating protein 1 [Echinococcus multilocularis]
Thy_s18.000265	blue	sodium and chloride dependent glycine [Echinococcus multilocularis]
Thy_s11.000320	blue	expressed conserved protein [Echinococcus multilocularis]
Thy_s85.000030	blue	expressed conserved protein [Echinococcus multilocularis]
Thy_s18.000222	blue	hypothetical protein EGR_01765 [Echinococcus granulosus]
Thy_s21.000071	blue	hypothetical protein EGR_02241 [Echinococcus granulosus]
Thy_s11.000152	blue	hypothetical protein EGR_03751 [Echinococcus granulosus]
Thy_s3.000052	blue	tropomyosin [Echinococcus granulosus]
Thy_s5.000376	blue	dihydrolipoamide dehydrogenase [Echinococcus granulosus]
Thy_s32.000084	blue	Rab protein geranylgeranyltransferase component [Echinococcus granulosus]
Thy_s170.000019	blue	coiled coil domain containing 57 [Echinococcus multilocularis]
Thy_s84.000030	blue	Cofilin/actin-depolymerizing factor [Echinococcus granulosus]
Thy_s2.000117	blue	radial spoke head 1 [Echinococcus granulosus]
Thy_s72.000022	blue	prosaposin a preproprotein [Echinococcus granulosus]
Thy_s8.000106	blue	Rab GTPase binding effector protein 1 [Echinococcus multilocularis]
Thy_s18.000198	blue	hypothetical protein EGR_01793 [Echinococcus granulosus]
Thy_s100.000013	blue	ATP binding cassette sub family G [Echinococcus multilocularis]
Thy_s100.000062	blue	mannose 1 phosphate guanyltransferase beta [Echinococcus granulosus]
Thy_s30.000045	blue	histone H2B [Echinococcus multilocularis]
Thy_s149.000052	blue	Transmembrane protein 9 [Echinococcus granulosus]
Thy_s68.000024	blue	hypothetical protein EGR_08676 [Echinococcus granulosus]
Thy_s123.000042	blue	Ras-related protein Rap-1b [Echinococcus granulosus]
Thy_s14.000033	blue	Annexin A13 [Echinococcus granulosus]
Thy_s46.000197	blue	collagen type i II IIi v xi alpha; collagen alpha (v) chain [Echinococcus multilocularis]
Thy_s21.000036	blue	Lupus La protein [Echinococcus granulosus]
Thy_s4.000048	blue	schwannomin interacting protein 1 [Echinococcus multilocularis]
Thy_s14.000150	blue	Spondin-1 [Echinococcus granulosus]
Thy_s46.000134	blue	EGF region [Echinococcus granulosus]
Thy_s11.000285	blue	Transketolase [Echinococcus granulosus]
Thy_s1.000505	blue	isochorismatase domain containing protein 2 [Echinococcus multilocularis]
Thy_s6.000046	blue	endophilin B2 [Echinococcus granulosus]
Thy_s28.000021	blue	Rho GTPase-activating protein 20 [Echinococcus granulosus]
Thy_s142.000001	blue	NULL
Thy_s182.000032	blue	PREDICTED: uncharacterized protein LOC101885714 [Danio rerio]
Thy_s11.000332	blue	Solute carrier family 28 member 3 [Echinococcus granulosus]
Thy_s1.000421	blue	RING finger protein 185 [Echinococcus multilocularis]
Thy_s18.000063	blue	Activator of 90 kDa heat shock protein ATPase [Echinococcus multilocularis]
Thy_s5.000386	blue	dynactin subunit [Echinococcus granulosus]
Thy_s123.000017	blue	expressed conserved protein [Echinococcus granulosus]
Thy_s5.000157	blue	Endothelial differentiation-related factor [Echinococcus granulosus]
Thy_s47.000045	blue	NULL
Thy_s21.000010	blue	chloride channel nucleotide sensitivea [Echinococcus multilocularis]
Thy_s1.000575	blue	Putative aminopeptidase W07G4.4 [Echinococcus granulosus]
Thy_s34.000069	blue	Kunitz-like protease inhibitor precursor [Ancylostoma caninum]
Thy_s34.000080	blue	expressed conserved protein [Echinococcus granulosus]
Thy_s21.000039	blue	1-acyl-sn-glycerol-3-phosphate acyltransferase epsilon [Echinococcus granulosus]
Thy_s5.000434	blue	ubiquitin protein ligase BRE1 [Echinococcus granulosus]
Thy_s28.000005	blue	THAP domain containing protein 4 [Echinococcus multilocularis]
Thy_s18.000014	blue	Protein CWC15 A [Echinococcus multilocularis]
Thy_s123.000011	blue	hypothetical protein EgrG_000211400 [Echinococcus granulosus]
Thy_s98.000036	blue	Arginyl-tRNA synthetase, cytoplasmic [Echinococcus granulosus]
Thy_s51.000040	blue	Transmembrane and ubiquitin [Echinococcus granulosus]
Thy_s14.000072	blue	AP-1 complex subunit mu-1 [Echinococcus granulosus]
Thy_s18.000022	blue	calumenin [Echinococcus granulosus]
Thy_s56.000071	blue	Kelch domain-containing protein 9 [Echinococcus granulosus]
Thy_s59.000059	blue	expressed protein [Hymenolepis microstoma]
Thy_s65.000007	blue	hypothetical protein EgrG_000555100 [Echinococcus granulosus]
Thy_s9.000294	blue	Collagen alpha-2(I) chain [Echinococcus granulosus]
Thy_s80.000057	blue	cysteine and histidine rich domain containing protein [Echinococcus granulosus]
Thy_s71.000050	blue	Eukaryotic initiation factor 4A [Echinococcus granulosus]
Thy_s27.000107	blue	calpain A [Echinococcus multilocularis]
Thy_s46.000084	blue	Inner nuclear membrane protein Man1 [Echinococcus granulosus]
Thy_s115.000045	blue	rabb and c [Echinococcus multilocularis]
Thy_s11.000122	blue	Malectin [Echinococcus granulosus]
Thy_s47.000153	blue	hypothetical protein EGR_10381 [Echinococcus granulosus]
Thy_s5.000582	blue	glyoxalase domain containing 4 [Echinococcus multilocularis]
Thy_s118.000024	blue	expressed conserved protein [Echinococcus multilocularis]
Thy_s1.000727	blue	NMDA receptor glutamate binding chain [Echinococcus multilocularis]
Thy_s1.000511	blue	Kinesin heavy chain [Echinococcus granulosus]
Thy_s32.000081	blue	Ras C3 botulinum toxin substrate 1 [Echinococcus multilocularis]
Thy_s42.000046	blue	daz associated protein 1 [Echinococcus granulosus]
Thy_s21.000151	blue	neutral sphingomyelinase [Echinococcus granulosus]
Thy_s4.000057	blue	innexin unc 9 [Echinococcus multilocularis]
Thy_s133.000015	blue	hypothetical protein EGR_03982 [Echinococcus granulosus]
Thy_s35.000086	blue	eukaryotic release factor 3 (erfs) [Echinococcus multilocularis]
Thy_s11.000092	blue	Glycerophosphodiester phosphodiesterase domain-containing protein [Echinococcus granulosus]
Thy_s3.000004	blue	expressed protein [Echinococcus multilocularis]
Thy_s32.000098	blue	collagen type XI alpha 2 [Echinococcus multilocularis]
Thy_s104.000078	blue	Polyadenylate-binding protein [Echinococcus granulosus]
Thy_s46.000101	blue	E3 ubiquitin protein ligase synoviolin B [Echinococcus multilocularis]
Thy_s11.000044	blue	Acetyl coenzyme A hydrolase transferase [Echinococcus multilocularis]
Thy_s129.000016	blue	V type proton ATPase 21 kDa proteolipid subunit [Echinococcus multilocularis]
Thy_s27.000029	blue	Tricarboxylate transport protein [Echinococcus granulosus]
Thy_s5.000285	blue	NULL
Thy_s58.000088	blue	AN1-type zinc finger protein 2B [Echinococcus granulosus]
Thy_s13.000051	blue	hypothetical protein EGR_08712 [Echinococcus granulosus]
Thy_s18.000010	blue	membrane associated progesterone receptor [Echinococcus granulosus]
Thy_s40.000003	blue	ubiquitin carboxyl terminal hydrolase 5 [Echinococcus multilocularis]
Thy_s35.000008	blue	hypothetical protein EGR_04428 [Echinococcus granulosus]
Thy_s220.000007	blue	Tubulin beta-2C chain [Schistosoma japonicum]
Thy_s8.000206	blue	nadp transhydrogenase [Echinococcus multilocularis]
Thy_s77.000021	blue	ATP dependent RNA helicase DDX6 [Echinococcus multilocularis]
Thy_s14.000121	blue	peptide methionine sulfoxide reductase [Echinococcus granulosus]
Thy_s4.000328	blue	Ribosome biogenesis protein NSA2 [Echinococcus granulosus]
Thy_s41.000131	blue	expressed protein [Echinococcus multilocularis]
Thy_s82.000072	blue	ectonucleoside triphosphate diphosphohydrolase [Echinococcus multilocularis]
Thy_s21.000073	blue	hypothetical protein EGR_02243 [Echinococcus granulosus]
Thy_s1.000154	blue	hypothetical protein EGR_02674 [Echinococcus granulosus]
Thy_s4.000221	blue	acyl protein thioesterase 1 [Echinococcus granulosus]
Thy_s5.000576	blue	cysteine and glycine rich protein 1 [Echinococcus multilocularis]
Thy_s36.000008	blue	hypothetical protein EGR_01728 [Echinococcus granulosus]
Thy_s18.000171	blue	quinolinate phosphoribosyltransferase [Echinococcus multilocularis]
Thy_s77.000031	blue	Aquaporin-4 [Echinococcus granulosus]
Thy_s35.000089	blue	sedoheptulokinase [Echinococcus granulosus]
Thy_s1.000428	blue	peptidyl prolyl cis trans isomerase B [Echinococcus multilocularis]
Thy_s14.000036	blue	Tubulin alpha-1C chain [Echinococcus granulosus]
Thy_s32.000020	blue	Trypsin inhibitor [Echinococcus granulosus]
Thy_s1.000194	blue	neuronal nitric oxide synthase protein inhibitor [Taenia solium]
Thy_s29.000038	blue	conserved hypothetical protein [Echinococcus multilocularis]
Thy_s71.000007	blue	UPF0564 domain containing protein [Echinococcus granulosus]
Thy_s30.000047	blue	Histone H2A [Echinococcus granulosus]
Thy_s2.000101	blue	Endoplasmic reticulum resident protein 44 [Echinococcus granulosus]
Thy_s14.000095	blue	3' phosphoadenosine 5' phosphosulfate synthase [Echinococcus granulosus]
Thy_s4.000386	blue	RNA polymerase II-associated factor [Echinococcus granulosus]
Thy_s1.000029	blue	sodium:potassium dependent atpase beta subunit [Echinococcus granulosus]
Thy_s47.000080	blue	phosphoglucose isomerase [Echinococcus multilocularis]
Thy_s4.000388	blue	SLIT and NTRK protein 5 [Echinococcus granulosus]
Thy_s51.000114	blue	dynein light chain [Echinococcus multilocularis]
Thy_s134.000052	blue	MICAL protein 2 [Echinococcus granulosus]
Thy_s30.000059	blue	cathepsin L cysteine protease [Echinococcus multilocularis]
Thy_s21.000093	blue	Dynein light chain 1, cytoplasmic [Echinococcus granulosus]
Thy_s153.000005	blue	Minor histocompatibility antigen H13 [Echinococcus granulosus]
Thy_s42.000138	blue	Frataxin [Echinococcus granulosus]
Thy_s141.000004	blue	dnaJ subfamily B 3 [Echinococcus granulosus]
Thy_s133.000004	blue	AH receptor-interacting protein [Echinococcus granulosus]
Thy_s80.000079	blue	hypothetical protein EgrG_001116600 [Echinococcus granulosus]
Thy_s4.000487	blue	tegumental protein [Echinococcus granulosus]
Thy_s100.000075	blue	Atxn3 protein [Echinococcus granulosus]
Thy_s42.000016	blue	NULL
Thy_s149.000039	blue	expressed conserved protein [Echinococcus multilocularis]
Thy_s14.000159	blue	coproporphyrinogen III oxidase [Echinococcus multilocularis]
Thy_s47.000151	blue	Glutamate receptor ionotropic kainate 2 [Echinococcus granulosus]
Thy_s5.000165	blue	6 phosphogluconate dehydrogenase [Echinococcus multilocularis]
Thy_s1.000097	blue	protein phosphatase [Echinococcus granulosus]
Thy_s8.000051	blue	Equilibrative nucleoside transporter 3 [Echinococcus granulosus]
Thy_s1.000521	blue	Thioredoxin domain-containing protein [Echinococcus granulosus]
Thy_s5.000276	blue	hypothetical protein EGR_01609 [Echinococcus granulosus]
Thy_s149.000050	blue	hypothetical protein EGR_09268 [Echinococcus granulosus]
Thy_s3.000057	blue	39S ribosomal protein L30 [Echinococcus granulosus]
Thy_s11.000340	blue	hypothetical protein EGR_05669 [Echinococcus granulosus]
Thy_s62.000140	blue	nonmuscle myosin II heavy chain [Echinococcus multilocularis]
Thy_s129.000029	blue	hypothetical protein EGR_06427 [Echinococcus granulosus]
Thy_s1.000340	blue	putative Ras-related protein Rab-4A [Echinococcus granulosus]
Thy_s46.000026	blue	Papilin [Echinococcus multilocularis]
Thy_s1.000611	blue	pyruvate kinase [Echinococcus granulosus]
Thy_s9.000246	blue	succinyl coenzyme A ligase GDP forming subunit beta [Echinococcus granulosus]
Thy_s11.000165	blue	expressed conserved protein [Echinococcus multilocularis]
Thy_s41.000071	blue	titin [Echinococcus granulosus]
Thy_s1.000159	blue	expressed protein [Echinococcus multilocularis]
Thy_s22.000004	blue	phospholipid hydroperoxide glutathione [Echinococcus granulosus]
Thy_s5.000102	blue	Malonyl coenzyme A acyl carrier protein transacylase [Echinococcus granulosus]
Thy_s93.000032	blue	mps one binder kinase activator 3 [Echinococcus multilocularis]
Thy_s21.000191	blue	hypothetical protein EGR_02364 [Echinococcus granulosus]
Thy_s115.000029	blue	DNA replication licensing factor MCM4 [Echinococcus multilocularis]
Thy_s9.000063	blue	Acyl-CoA-binding protein [Echinococcus granulosus]
Thy_s14.000071	blue	26.5 kDa glutathione transferase recombinant protein [synthetic construct]
Thy_s85.000070	blue	BTB:POZ domain containing protein [Echinococcus granulosus]
Thy_s13.000006	blue	hypothetical protein EmuJ_000729300 [Echinococcus multilocularis]
Thy_s244.000004	blue	Oncosphere antigen B [Echinococcus granulosus]
Thy_s56.000037	blue	Poly(A) RNA polymerase gld-2 A [Echinococcus granulosus]
Thy_s6.000122	blue	hypothetical protein EGR_05780 [Echinococcus granulosus]
Thy_s14.000056	blue	Cell division control protein [Echinococcus granulosus]
Thy_s9.000253	blue	Dihydropteridine reductase [Echinococcus granulosus]
Thy_s11.000323	blue	Translocon-associated protein subunit gamma [Echinococcus granulosus]
Thy_s27.000087	blue	n acetylated alpha linked acidic dipeptidase 2 [Echinococcus multilocularis]
Thy_s93.000053	blue	Thermosensitive gluconokinase [Echinococcus granulosus]
Thy_s5.000115	blue	Vinculin [Echinococcus granulosus]
Thy_s18.000209	blue	Papilin [Echinococcus granulosus]
Thy_s3.000300	blue	neuropeptide [Echinococcus multilocularis]
Thy_s71.000027	blue	Pentatricopeptide repeat-containing protein 3 [Echinococcus granulosus]
Thy_s144.000022	blue	sulfide:quinone oxidoreductase [Echinococcus granulosus]
Thy_s8.000011	blue	phosphoacetylglucosamine mutase [Echinococcus granulosus]
Thy_s88.000024	blue	NULL
Thy_s22.000035	blue	parkin coregulated gene protein [Echinococcus multilocularis]
Thy_s1.000768	blue	Ribosome biogenesis protein WDR12 [Echinococcus granulosus]
Thy_s24.000002	blue	histone H2B [Echinococcus multilocularis]
Thy_s4.000478	blue	alpha glucosidase [Echinococcus granulosus]
Thy_s56.000036	blue	poly(A) RNA polymerase gld 2 A [Echinococcus multilocularis]
Thy_s35.000095	blue	expressed conserved protein [Echinococcus multilocularis]
Thy_s250.000007	blue	wee1 protein kinase [Echinococcus multilocularis]
Thy_s80.000001	blue	Estradiol 17 beta-dehydrogenase [Echinococcus granulosus]
Thy_s51.000054	blue	Protein argonaute-3 [Echinococcus granulosus]
Thy_s34.000077	blue	Marvel [Echinococcus multilocularis]
Thy_s5.000487	blue	expressed conserved protein [Echinococcus multilocularis]
Thy_s5.000192	blue	rho GTP binding protein RhoG [Echinococcus granulosus]
Thy_s40.000040	blue	hypothetical protein EGR_09647 [Echinococcus granulosus]
Thy_s41.000031	blue	dynein light chain [Echinococcus granulosus]
Thy_s30.000022	blue	LYR motif containing protein 1 [Echinococcus granulosus]
Thy_s51.000018	blue	Cleavage stimulation factor subunit 2 tau variant [Echinococcus granulosus]
Thy_s8.000170	blue	four and A half lim domains [Echinococcus multilocularis]
Thy_s42.000027	blue	SH3 domain-binding protein [Echinococcus granulosus]
Thy_s5.000280	blue	expressed conserved protein [Echinococcus granulosus]
Thy_s26.000106	blue	hypothetical protein EGR_04857 [Echinococcus granulosus]
Thy_s21.000033	blue	expressed conserved protein [Echinococcus granulosus]
Thy_s1.000619	blue	protein arginine N methyltransferase 8 [Echinococcus multilocularis]
Thy_s4.000564	blue	expressed conserved protein [Echinococcus multilocularis]
Thy_s43.000019	blue	brain protein 44 [Echinococcus multilocularis]
Thy_s5.000522	blue	mitochondrial import receptor subunit tom34 [Echinococcus granulosus]
Thy_s13.000094	blue	conserved hypothetical protein [Echinococcus multilocularis]
Thy_s63.000018	blue	Gamma-aminobutyric acid receptor-associated protein-like protein [Echinococcus granulosus]
Thy_s62.000028	blue	Glycogenin-1 [Echinococcus granulosus]
Thy_s158.000025	blue	UDP-GlcNAc:betaGal beta-1,3-N-acetylglucosaminyltransferase [Echinococcus granulosus]
Thy_s62.000137	blue	developmentally regulated gtp binding protein 1 [Echinococcus multilocularis]
Thy_s172.000030	blue	Ribosomal protein S6 kinase beta 2 [Echinococcus multilocularis]
Thy_s102.000054	blue	NULL
Thy_s129.000010	blue	NADP dependent malic enzyme [Echinococcus granulosus]
Thy_s35.000019	blue	expressed protein [Echinococcus multilocularis]
Thy_s26.000134	blue	expressed conserved protein [Echinococcus multilocularis]
Thy_s1.000635	blue	hypothetical protein EgrG_001037900 [Echinococcus granulosus]
Thy_s6.000079	blue	Prominin-1 [Echinococcus granulosus]
Thy_s153.000010	blue	Calcium binding protein [Echinococcus granulosus]
Thy_s1.000453	blue	Transmembrane protein [Echinococcus granulosus]
Thy_s4.000298	blue	immunogenic protein [Echinococcus granulosus]
Thy_s59.000113	blue	enkurin [Echinococcus granulosus]
Thy_s3.000400	blue	Zinc finger matrin-type protein 2 [Echinococcus granulosus]
Thy_s1.000353	blue	hypothetical protein EgrG_001008600 [Echinococcus granulosus]
Thy_s81.000021	blue	Synaptosomal-associated protein 25-A [Echinococcus granulosus]
Thy_s83.000035	blue	mitogen activated protein kinase kinase kinase [Echinococcus multilocularis]
Thy_s51.000011	blue	uridine phosphorylase 1 [Echinococcus granulosus]
Thy_s11.000059	blue	60S ribosomal protein L12, partial [Schistosoma haematobium]
Thy_s18.000142	blue	COP9 signalosome complex subunit 8 [Echinococcus multilocularis]
Thy_s22.000037	blue	hypothetical protein EGR_10893 [Echinococcus granulosus]
Thy_s88.000054	blue	adenylyl cyclase associated protein [Echinococcus granulosus]
Thy_s1.000410	blue	sterol regulatory element binding protein 1 [Echinococcus granulosus]
Thy_s8.000121	blue	Pyridoxal kinase [Echinococcus granulosus]
Thy_s27.000031	blue	conserved hypothetical protein [Echinococcus multilocularis]
Thy_s42.000133	blue	eukaryotic translation initiation factor 2c [Echinococcus multilocularis]
Thy_s22.000073	blue	mitotic checkpoint serine:threonine protein [Echinococcus granulosus]
Thy_s116.000023	blue	N-acetyltransferase MAK3 [Echinococcus granulosus]
Thy_s1.000114	blue	transcription elongation factor b polypeptide 3 [Echinococcus granulosus]
Thy_s1.000203	blue	expressed conserved protein [Echinococcus multilocularis]
Thy_s8.000223	blue	hypothetical protein EGR_08938 [Echinococcus granulosus]
Thy_s85.000006	blue	Tubulin beta chain [Echinococcus granulosus]
Thy_s26.000063	blue	sorting nexin [Echinococcus granulosus]
Thy_s4.000549	blue	expressed protein [Echinococcus multilocularis]
Thy_s6.000161	blue	Heat shock cognate protein [Echinococcus granulosus]
Thy_s119.000006	blue	histone H2B [Echinococcus multilocularis]
Thy_s26.000015	blue	transient receptor potential cation channel [Echinococcus multilocularis]
Thy_s41.000070	blue	hypothetical protein EGR_02048 [Echinococcus granulosus]
Thy_s70.000008	blue	transmembrane protein 222 [Echinococcus granulosus]
Thy_s18.000208	blue	titin [Echinococcus granulosus]
Thy_s122.000011	blue	expressed conserved protein [Echinococcus multilocularis]
Thy_s47.000097	blue	Phospholipid scramblase 3 [Echinococcus granulosus]
Thy_s26.000072	blue	CUE domain containing protein 2 B [Echinococcus multilocularis]
Thy_s154.000039	blue	oxalate:formate antiporter [Echinococcus multilocularis]
Thy_s1.000822	blue	Coronin-1B [Echinococcus granulosus]
Thy_s18.000288	blue	lysyl oxidase [Echinococcus multilocularis]
Thy_s68.000001	blue	GRAM [Echinococcus multilocularis]
Thy_s3.000323	blue	expressed conserved protein [Echinococcus multilocularis]
Thy_s9.000327	blue	Malignant T cell-amplified sequence [Echinococcus granulosus]
Thy_s4.000275	blue	transitional endoplasmic reticulum atpase [Echinococcus granulosus]
Thy_s4.000121	blue	NULL
Thy_s34.000054	blue	sodium:hydrogen exchanger 2 (nhe2) [Echinococcus multilocularis]
Thy_s8.000292	blue	stringent starvation protein A [Echinococcus multilocularis]
Thy_s9.000264	blue	Casein kinase I isoform alpha [Echinococcus granulosus]
Thy_s84.000067	blue	hypothetical protein EmuJ_000531200 [Echinococcus multilocularis]
Thy_s3.000242	blue	hypothetical protein EGR_05549 [Echinococcus granulosus]
Thy_s4.000126	blue	Lysosomal Pro X carboxypeptidase [Echinococcus granulosus]
Thy_s22.000062	blue	ribonuclease t2 [Echinococcus multilocularis]
Thy_s3.000296	blue	Lamino associated polypeptide 2 emerin [Echinococcus granulosus]
Thy_s8.000061	blue	acetyltransferase [Echinococcus multilocularis]
Thy_s3.000128	blue	glypican [Echinococcus multilocularis]
Thy_s8.000298	blue	GRIP1 associated protein 1 [Echinococcus granulosus]
Thy_s14.000046	blue	microtubule associated protein 2 [Echinococcus multilocularis]
Thy_s81.000008	blue	expressed conserved protein [Echinococcus granulosus]
Thy_s4.000166	blue	calmodulin [Echinococcus granulosus]
Thy_s46.000094	blue	hypothetical protein EgrG_001189400 [Echinococcus granulosus]
Thy_s61.000004	blue	hypothetical protein EGR_01726 [Echinococcus granulosus]
Thy_s80.000015	blue	thymidine kinase [Echinococcus granulosus]
Thy_s62.000138	blue	unnamed protein product [Echinococcus multilocularis]
Thy_s1.000078	blue	acetyl coenzyme A C acetyltransferase [Echinococcus granulosus]
Thy_s3.000324	blue	expressed conserved protein [Echinococcus multilocularis]
Thy_s1.000142	blue	cupin 2 barrel domain containing protein [Echinococcus granulosus]
Thy_s5.000021	blue	conserved hypothetical protein [Echinococcus multilocularis]
Thy_s3.000317	blue	expressed conserved protein [Echinococcus granulosus]
Thy_s11.000271	blue	WD repeat containing protein 49 [Echinococcus granulosus]
Thy_s41.000019	blue	hypothetical protein EGR_06178 [Echinococcus granulosus]
Thy_s144.000011	blue	Tctex1 domain-containing protein [Echinococcus granulosus]
Thy_s13.000005	blue	leucine rich repeat protein soc 2 [Echinococcus granulosus]
Thy_s62.000016	blue	hypothetical protein EGR_04219 [Echinococcus granulosus]
Thy_s9.000295	blue	Estrogen regulated protein EP45 [Echinococcus granulosus]
Thy_s116.000006	blue	Glycerol-3-phosphate acyltransferase 4 [Echinococcus granulosus]
Thy_s170.000020	blue	calcium binding protein calreticulin precursor [Taenia solium]
Thy_s134.000038	blue	Glycolipid transfer protein domain-containing protein [Echinococcus granulosus]
Thy_s1.000031	blue	nervana 2 [Echinococcus multilocularis]
Thy_s88.000019	blue	abnormal EMBroygenesis family member (emb 9) [Echinococcus multilocularis]
Thy_s26.000108	blue	pyruvate dehydrogenase [Echinococcus granulosus]
Thy_s46.000165	blue	protein hira [Hymenolepis microstoma]
Thy_s46.000184	blue	hypothetical protein EmuJ_001192410 [Echinococcus multilocularis]
Thy_s14.000200	blue	hypothetical protein EGR_09065 [Echinococcus granulosus]
Thy_s8.000204	blue	Pfam-B_8122 and DUF4381 domain containing protein [Echinococcus granulosus]
Thy_s98.000011	blue	tetraspanin [Echinococcus multilocularis]
Thy_s4.000396	blue	H17g protein, tegumental antigen [Taenia solium]
Thy_s18.000084	blue	hypothetical protein EGR_06037 [Echinococcus granulosus]
Thy_s62.000103	blue	hepatoma up regulated protein [Echinococcus granulosus]
Thy_s51.000017	blue	vacuolar protein sorting associated protein 11 [Echinococcus multilocularis]
Thy_s46.000030	blue	excitatory amino acid transporter 3 [Echinococcus granulosus]
Thy_s3.000112	blue	Deoxyhypusine synthase [Echinococcus granulosus]
Thy_s173.000022	blue	NTF2 export protein 2 [Echinococcus granulosus]
Thy_s4.000071	blue	hypothetical protein EGR_02485 [Echinococcus granulosus]
Thy_s11.000260	blue	pdz domain containing protein [Echinococcus granulosus]
Thy_s68.000021	blue	B cell receptor associated protein [Echinococcus multilocularis]
Thy_s63.000017	blue	zinc finger protein [Echinococcus multilocularis]
Thy_s13.000164	blue	Receptor expression enhancing protein 5 [Echinococcus multilocularis]
Thy_s4.000167	blue	Calcium binding protein [Echinococcus multilocularis]
Thy_s51.000120	blue	High mobility group-T protein [Echinococcus granulosus]
Thy_s3.000286	blue	chromodomain helicase DNA binding protein 1 [Echinococcus multilocularis]
Thy_s1.000158	blue	hypothetical protein EGR_02682 [Echinococcus granulosus]
Thy_s70.000015	blue	spliceosome rna helicase bat1 [Echinococcus multilocularis]
Thy_s1.000801	blue	cyclin 2 [Echinococcus multilocularis]
Thy_s4.000041	blue	queuine tRNA ribosyltransferase [Echinococcus granulosus]
Thy_s27.000090	blue	expressed conserved protein [Echinococcus granulosus]
Thy_s8.000245	blue	transaldolase [Echinococcus granulosus]
Thy_s32.000083	blue	expressed conserved protein [Echinococcus granulosus]
Thy_s97.000013	blue	expressed protein [Echinococcus multilocularis]
Thy_s9.000181	blue	IQ domain containing protein [Echinococcus multilocularis]
Thy_s3.000314	blue	expressed conserved protein [Echinococcus multilocularis]
Thy_s5.000580	blue	Oxysterol binding protein 11 [Echinococcus multilocularis]
Thy_s83.000012	blue	SWI/SNF-related matrix-associated actin-dependent regulator of chromatin subfamily A containing DEAD/H box 1 [Echinococcus granulosus]
Thy_s101.000031	blue	rhodopsin-like orphan GPCR [Echinococcus granulosus]
Thy_s62.000095	blue	NULL
Thy_s11.000245	blue	2 amino 3 ketobutyrate coenzyme A ligase [Echinococcus multilocularis]
Thy_s8.000052	blue	Geminin [Echinococcus granulosus]
Thy_s77.000056	blue	DEAD box ATP dependent RNA helicase [Echinococcus multilocularis]
Thy_s9.000054	blue	pdz domain containing protein [Echinococcus granulosus]
Thy_s11.000310	blue	NULL
Thy_s6.000070	blue	expressed conserved protein [Echinococcus granulosus]
Thy_s80.000067	blue	FAR 17a AIG1 protein [Echinococcus granulosus]
Thy_s13.000079	blue	RWD domain containing protein 2B [Echinococcus granulosus]
Thy_s83.000006	blue	protein casc3 [Echinococcus multilocularis]
Thy_s13.000261	blue	Nuclear transcription factor Y subunit alpha [Echinococcus granulosus]
Thy_s26.000091	blue	eukaryotic translation initiation factor 2 alpha [Echinococcus granulosus]
Thy_s5.000337	blue	NADH cytochrome b5 reductase 3 [Echinococcus multilocularis]
Thy_s11.000099	blue	Translation initiation factor eIF-2B subunit epsilon [Echinococcus granulosus]
Thy_s18.000293	blue	hypothetical protein EGR_03113 [Echinococcus granulosus]
Thy_s100.000035	blue	Iron/zinc purple acid phosphatase-like protein [Echinococcus granulosus]
Thy_s5.000540	blue	NULL
Thy_s3.000047	blue	RING finger protein [Echinococcus granulosus]
Thy_s81.000011	blue	expressed conserved protein [Echinococcus granulosus]
Thy_s4.000008	blue	prohormone 4 [Echinococcus granulosus]
Thy_s14.000040	blue	expressed conserved protein [Echinococcus multilocularis]
Thy_s5.000342	blue	heat shock protein 75 kDa mitochondrial [Echinococcus granulosus]
Thy_s1.000121	blue	hypothetical protein EmuJ_000981900 [Echinococcus multilocularis]
Thy_s46.000073	blue	Actin-related protein 8 [Echinococcus granulosus]
Thy_s100.000066	blue	Sodium/myo-inositol cotransporter [Echinococcus granulosus]
Thy_s93.000019	blue	Villin headpiece [Echinococcus granulosus]
Thy_s63.000025	blue	hypothetical protein EGR_04922 [Echinococcus granulosus]
Thy_s11.000036	blue	phosphoglucomutase 2 [Echinococcus granulosus]
Thy_s8.000240	blue	Neurocalcin [Echinococcus granulosus]
Thy_s11.000279	blue	Dynein light chain LC6, flagellar outer arm [Echinococcus granulosus]
Thy_s14.000120	blue	cGMP dependent protein kinase 1 [Echinococcus multilocularis]
Thy_s18.000227	blue	inositol trisphosphate 3 kinase C [Echinococcus granulosus]
Thy_s4.000335	blue	Survival of motor neuron-related-splicing factor [Echinococcus granulosus]
Thy_s70.000028	blue	collagen alpha 1XXVIII chain [Echinococcus granulosus]
Thy_s170.000032	blue	hypothetical protein EGR_03113 [Echinococcus granulosus]
Thy_s21.000201	blue	26S proteasome non ATPase regulatory subunit 12 [Echinococcus granulosus]
Thy_s13.000217	blue	acylglycerol kinase mitochondrial [Echinococcus granulosus]
Thy_s134.000020	blue	glutathione synthetase [Echinococcus granulosus]
Thy_s1.000520	blue	expressed protein [Echinococcus granulosus]
Thy_s56.000035	blue	poly(A) RNA polymerase gld 2 A [Echinococcus multilocularis]
Thy_s244.000005	blue	EMY162 protein [Echinococcus multilocularis]
Thy_s98.000012	blue	sugar phosphate exchanger [Echinococcus granulosus]
Thy_s13.000225	blue	Ndr [Echinococcus granulosus]
Thy_s220.000008	blue	Ubiquitin-conjugating enzyme E2 variant 2 [Echinococcus granulosus]
Thy_s18.000042	blue	Spectrin beta chain [Echinococcus granulosus]
Thy_s11.000306	blue	4-hydroxybutyrate coenzyme A transferase [Echinococcus granulosus]
Thy_s92.000007	blue	hypothetical protein EGR_01726 [Echinococcus granulosus]
Thy_s34.000019	blue	galactokinase [Echinococcus granulosus]
Thy_s201.000011	blue	collagen alpha 1XXVIII chain [Echinococcus granulosus]
Thy_s9.000068	blue	Kazal-type serine protease inhibitor domain-containing protein [Echinococcus granulosus]
Thy_s8.000042	blue	NAD kinase domain containing protein 1 [Echinococcus granulosus]
Thy_s18.000055	blue	Serine/threonine-protein phosphatase 2A activator [Echinococcus granulosus]
Thy_s45.000009	blue	NULL
Thy_s102.000045	blue	mitochondrial thiamine pyrophosphate carrier [Echinococcus granulosus]
Thy_s4.000026	blue	Long-chain-fatty-acid--CoA ligase 5 [Echinococcus granulosus]
Thy_s1.000164	blue	Coactosin-like protein [Echinococcus granulosus]
Thy_s8.000083	blue	hypothetical protein EgrG_000605200 [Echinococcus granulosus]
Thy_s8.000118	blue	Nuclear transport factor 2 [Echinococcus granulosus]
Thy_s154.000028	blue	expressed protein [Echinococcus granulosus]
Thy_s220.000013	blue	Actin-related protein 2/3 complex subunit 1A [Echinococcus granulosus]
Thy_s123.000028	blue	Copine-9 [Echinococcus granulosus]
Thy_s134.000048	blue	elongation factor G mitochondrial [Echinococcus granulosus]
Thy_s8.000196	blue	NULL
Thy_s26.000102	blue	trypsin-like protein [Taenia solium]
Thy_s1.000199	blue	Dynein light chain 1, cytoplasmic [Echinococcus granulosus]
Thy_s4.000058	blue	hypothetical protein EGR_02468 [Echinococcus granulosus]
Thy_s153.000013	blue	neurocalcin [Echinococcus multilocularis]
Thy_s56.000060	blue	irregular chiasm C roughest protein [Hymenolepis microstoma]
Thy_s194.000002	blue	annexin [Echinococcus multilocularis]
Thy_s123.000026	blue	Histone H2A [Echinococcus granulosus]
Thy_s59.000025	blue	Transmembrane protein 55A [Echinococcus granulosus]
Thy_s110.000008	blue	expressed conserved protein [Echinococcus granulosus]
Thy_s149.000058	blue	Dual specificity protein phosphatase [Echinococcus granulosus]
Thy_s28.000011	blue	Putative deoxyribose-phosphate aldolase [Echinococcus granulosus]
Thy_s40.000018	blue	hypothetical protein EGR_08875 [Echinococcus granulosus]
Thy_s1.000312	blue	hypothetical protein EGR_00879 [Echinococcus granulosus]
Thy_s9.000081	blue	glutamate cysteine ligase catalytic subunit [Echinococcus granulosus]
Thy_s5.000373	blue	adiponectin receptor [Echinococcus granulosus]
Thy_s18.000192	blue	multivalent antigen sj tpi [Echinococcus granulosus]
Thy_s144.000005	blue	hypothetical protein HmN_000137700 [Hymenolepis microstoma]
Thy_s56.000081	blue	Tropomyosin-2 [Schistosoma japonicum]
Thy_s14.000038	blue	hypothetical protein EGR_00679 [Echinococcus granulosus]
Thy_s100.000021	blue	Ubiquitin [Echinococcus granulosus]
Thy_s35.000030	blue	p30 dbc protein [Echinococcus multilocularis]
Thy_s133.000029	blue	calpain 5 [Echinococcus multilocularis]
Thy_s42.000078	blue	ADP-ribosylation factor-like protein [Echinococcus granulosus]
Thy_s134.000010	blue	Basement membrane-specific heparan sulfate proteoglycan core protein [Echinococcus granulosus]
Thy_s13.000226	blue	stress-70 protein [Cricetulus griseus]
Thy_s26.000066	blue	fascin 2 [Echinococcus granulosus]
Thy_s56.000054	blue	Thioredoxin-like protein [Echinococcus granulosus]
Thy_s58.000040	blue	RecName: Full=Tropomyosin [Echinococcus multilocularis]
Thy_s1.000749	blue	High mobility group protein DSP1 [Echinococcus granulosus]
Thy_s1.000814	blue	Receptor-type tyrosine-protein phosphatase-like N [Echinococcus granulosus]
Thy_s6.000103	blue	NULL
Thy_s182.000015	blue	neuropeptide [Echinococcus granulosus]
Thy_s5.000134	blue	X box binding protein 1 [Echinococcus granulosus]
Thy_s123.000016	blue	expressed protein [Echinococcus granulosus]
Thy_s172.000012	blue	hypothetical protein EGR_03425 [Echinococcus granulosus]
Thy_s27.000019	blue	Glycerate kinase [Echinococcus granulosus]
Thy_s80.000069	blue	expressed conserved protein [Echinococcus multilocularis]
Thy_s22.000087	blue	Golgi associated plant pathogenesis [Echinococcus multilocularis]
Thy_s35.000033	blue	heart specific myosin light chain phosphatase [Echinococcus granulosus]
Thy_s77.000071	blue	A kinase anchor protein 14 [Echinococcus granulosus]
Thy_s40.000004	blue	DNA polymerase epsilon subunit 3 [Echinococcus granulosus]
Thy_s22.000113	blue	nonsense mediated mrna decay protein [Echinococcus multilocularis]
Thy_s32.000061	blue	hypothetical protein EGR_07299 [Echinococcus granulosus]
Thy_s32.000130	blue	RNA binding protein EIF1AD [Echinococcus multilocularis]
Thy_s47.000024	blue	Protein kinase C, brain isozyme [Hymenolepis microstoma]
Thy_s1.000655	blue	hypothetical protein EGR_05718 [Echinococcus granulosus]
Thy_s3.000234	blue	peptidase inhibitor 16 [Echinococcus multilocularis]
Thy_s1.000046	blue	Lamin-B2 [Echinococcus granulosus]
Thy_s82.000062	blue	Like Sm ribonucleoprotein core [Echinococcus granulosus]
Thy_s13.000267	blue	fibrillar collagen chain FAp1 alpha [Echinococcus multilocularis]
Thy_s14.000093	blue	expressed protein [Hymenolepis microstoma]
Thy_s13.000182	blue	Bax inhibitor 1 [Echinococcus granulosus]
Thy_s74.000009	blue	NULL
Thy_s4.000453	blue	Mitochondrial intermediate peptidase [Echinococcus granulosus]
Thy_s4.000525	blue	Platelet glycoprotein V [Echinococcus granulosus]
Thy_s70.000032	blue	Collagen alpha-3(VI) chain [Echinococcus granulosus]
Thy_s1.000282	blue	tRNA splicing ligase RtcB [Echinococcus multilocularis]
Thy_s42.000135	blue	expressed protein [Echinococcus multilocularis]
Thy_s34.000017	blue	NULL
Thy_s182.000017	blue	interferon developmental regulator [Echinococcus multilocularis]
Thy_s8.000097	blue	Cullin-3 [Echinococcus granulosus]
Thy_s100.000026	blue	von Willebrand factor A domain containing protein [Echinococcus granulosus]
Thy_s1.000257	blue	NULL
Thy_s118.000052	blue	Eukaryotic translation initiation factor 4E type 3 [Echinococcus granulosus]
Thy_s3.000403	blue	syntaxin 1a [Echinococcus multilocularis]
Thy_s21.000121	blue	Ras-related protein Rab-2A [Echinococcus granulosus]
Thy_s5.000195	blue	cystatin [Taenia solium]
Thy_s8.000045	blue	Putative polypeptide N-acetylgalactosaminyltransferase [Echinococcus granulosus]
Thy_s58.000010	blue	Tubulin beta 2C chain [Echinococcus multilocularis]
Thy_s104.000029	blue	abhydrolase domain containing protein [Echinococcus multilocularis]
Thy_s3.000265	blue	Paramyosin [Echinococcus granulosus]
Thy_s149.000036	blue	collagen alpha 1IV chain [Echinococcus granulosus]
Thy_s28.000014	blue	WD repeat containing protein 36 [Echinococcus granulosus]
Thy_s4.000361	blue	junctophilin 1 [Echinococcus multilocularis]
Thy_s1.000075	blue	ATP dependent RNA helicase DDX42 [Echinococcus granulosus]
Thy_s11.000034	blue	expressed conserved protein [Echinococcus multilocularis]
Thy_s81.000025	blue	hypothetical protein EmuJ_000411400 [Echinococcus multilocularis]
Thy_s154.000037	blue	expressed conserved protein [Echinococcus granulosus]
Thy_s81.000015	blue	synaptosomal associated protein [Echinococcus granulosus]
Thy_s47.000149	blue	poly (adp ribose) polymerase 2 [Echinococcus multilocularis]
Thy_s1.000350	blue	histidyl tRNA synthetase [Echinococcus multilocularis]
Thy_s226.000001	blue	aconitate hydratase, mitochondrial [Echinococcus multilocularis]
Thy_s205.000010	blue	Protein couch potato [Echinococcus granulosus]
Thy_s24.000007	blue	histone H2B [Echinococcus multilocularis]
Thy_s35.000006	blue	DNA replication complex GINS protein PSF3 [Echinococcus granulosus]
Thy_s88.000052	blue	[Pyruvate dehydrogenase [lipoamide]] kinase [Echinococcus granulosus]
Thy_s13.000270	blue	Dynein light chain 1, cytoplasmic [Echinococcus granulosus]
Thy_s5.000068	blue	Myosin essential light chain, striated adductor muscle [Echinococcus granulosus]
Thy_s82.000031	blue	zinc finger protein [Echinococcus granulosus]
Thy_s9.000100	blue	insulin induced gene 2 protein [Echinococcus granulosus]
Thy_s18.000237	blue	Armadillo type fold [Echinococcus multilocularis]
Thy_s116.000048	blue	MANF/CDNF-like protein [Echinococcus granulosus]
Thy_s82.000061	blue	Rhomboid-related protein 2 [Echinococcus granulosus]
Thy_s22.000013	blue	Threonyl-tRNA synthetase, cytoplasmic [Echinococcus granulosus]
Thy_s182.000013	blue	NAD dependent deacetylase sirtuin 7 [Echinococcus granulosus]
Thy_s1.000549	blue	putative citrate synthase [Echinococcus granulosus]
Thy_s44.000003	blue	rep protein [Feline cyclovirus]
Thy_s84.000053	blue	calmodulin [Echinococcus multilocularis]
Thy_s159.000016	blue	Histone H2A [Echinococcus granulosus]
Thy_s149.000041	blue	conserved hypothetical protein [Echinococcus multilocularis]
Thy_s43.000037	blue	hypothetical protein EGR_06866 [Echinococcus granulosus]
Thy_s56.000039	blue	transmembrane protein 145 [Echinococcus granulosus]
Thy_s205.000019	blue	puromycin sensitive aminopeptidase [Echinococcus granulosus]
Thy_s98.000010	blue	tetraspanin [Echinococcus granulosus]
Thy_s8.000091	blue	Glutamate dehydrogenase [Echinococcus granulosus]
Thy_s51.000013	blue	troponin i [Echinococcus multilocularis]
Thy_s21.000143	blue	RRP15-like protein [Echinococcus granulosus]
Thy_s4.000559	blue	Mitochondrial carrier protein [Echinococcus granulosus]
Thy_s18.000210	blue	Mitochondria fission 1 protein [Echinococcus granulosus]
Thy_s9.000132	blue	hypothetical protein EGR_00080 [Echinococcus granulosus]
Thy_s11.000107	blue	LIM domain transcription factor [Echinococcus granulosus]
Thy_s29.000040	blue	hypothetical protein EGR_07472 [Echinococcus granulosus]
Thy_s9.000151	blue	trim56 protein [Echinococcus granulosus]
Thy_s220.000015	blue	AFG3-like protein 2 [Echinococcus granulosus]
Thy_s5.000251	blue	unknown [Schistosoma japonicum]
Thy_s35.000034	blue	Cullin-5 [Echinococcus granulosus]
Thy_s124.000013	blue	histone deacetylase 3 [Echinococcus granulosus]
Thy_s71.000074	blue	U3 small nucleolar ribonucleoprotein [Echinococcus granulosus]
Thy_s18.000040	blue	annexin [Echinococcus granulosus]
Thy_s13.000242	blue	Aminopeptidase N [Echinococcus granulosus]
Thy_s22.000078	blue	serine palmitoyltransferase, long chain base [Echinococcus multilocularis]
Thy_s149.000017	blue	expressed conserved protein [Echinococcus granulosus]
Thy_s21.000192	blue	NULL
Thy_s82.000070	blue	arginyl tRNA protein transferase 1 [Echinococcus multilocularis]
Thy_s5.000040	blue	hypothetical protein EgrG_000832200 [Echinococcus granulosus]
Thy_s47.000046	blue	rab11 family interacting protein 4A [Echinococcus multilocularis]
Thy_s1.000010	blue	homeobox protein [Echinococcus multilocularis]
Thy_s5.000147	blue	Zinc finger, RING type [Echinococcus multilocularis]
Thy_s1.000001	blue	expressed conserved protein [Echinococcus granulosus]
Thy_s80.000005	blue	Estradiol 17 beta-dehydrogenase [Echinococcus granulosus]
Thy_s46.000156	blue	polyubiquitin [Echinococcus multilocularis]
Thy_s8.000284	blue	myosin heavy chain [Echinococcus multilocularis]
Thy_s9.000259	blue	Excitatory amino acid transporter [Echinococcus granulosus]
Thy_s1.000595	blue	expressed conserved protein [Echinococcus granulosus]
Thy_s43.000038	blue	expressed conserved protein [Echinococcus granulosus]
Thy_s287.000003	blue	Prolyl endopeptidase [Echinococcus granulosus]
Thy_s51.000115	blue	Dynein light chain 2, cytoplasmic [Echinococcus granulosus]
Thy_s35.000096	blue	NULL
Thy_s21.000217	blue	long chain fatty acid coenzyme A ligase 1 [Echinococcus granulosus]
Thy_s8.000080	blue	expressed conserved protein [Echinococcus granulosus]
Thy_s5.000555	blue	mitogen activated protein kinase [Echinococcus granulosus]
Thy_s11.000355	blue	carbonyl reductase 1 [Echinococcus multilocularis]
Thy_s158.000026	blue	UDP-GlcNAc:betaGal beta-1,3-N-acetylglucosaminyltransferase [Echinococcus granulosus]
Thy_s51.000043	blue	eukaryotic translation initiation factor 3 [Echinococcus granulosus]
Thy_s5.000526	blue	putative signal peptidase complex subunit [Echinococcus granulosus]
Thy_s46.000180	blue	STE20 serine:threonine protein kinase [Echinococcus granulosus]
Thy_s9.000141	blue	Sjoegren syndrome nuclear autoantigen [Echinococcus granulosus]
Thy_s80.000077	blue	BarH-like 2 homeobox protein [Echinococcus granulosus]
Thy_s82.000069	blue	ectonucleoside triphosphate diphosphohydrolase [Echinococcus multilocularis]
Thy_s63.000020	blue	expressed conserved protein [Echinococcus granulosus]
Thy_s13.000135	blue	lipopolysaccharide induced transcription factor [Echinococcus granulosus]
Thy_s93.000104	blue	RNA binding protein squid [Echinococcus granulosus]
Thy_s1.000490	blue	AN1-type zinc finger protein [Echinococcus granulosus]
Thy_s4.000260	blue	mechanosensory protein 2 [Echinococcus granulosus]
Thy_s62.000124	blue	neurogenic locus notch protein 2 [Echinococcus granulosus]
Thy_s3.000167	blue	ER degradation-enhancing alpha-mannosidase-like protein [Echinococcus granulosus]
Thy_s8.000175	blue	hypothetical protein EgrG_000594700 [Echinococcus granulosus]
Thy_s56.000061	blue	neuropeptide [Echinococcus granulosus]
Thy_s8.000160	blue	cytochrome b 561 domain containing 2 [Echinococcus granulosus]
Thy_s124.000020	blue	hypothetical protein EGR_05610 [Echinococcus granulosus]
Thy_s11.000370	blue	Carbonyl reductase [NADPH] [Echinococcus granulosus]
Thy_s18.000035	blue	ras protein Rab 7a [Echinococcus multilocularis]
Thy_s173.000039	blue	MAP kinase activated protein kinase 2 [Echinococcus granulosus]
Thy_s3.000283	blue	Eukaryotic translation initiation factor 4H [Echinococcus multilocularis]
Thy_s97.000006	blue	NULL
Thy_s158.000024	blue	Cyclin-B2-1 [Echinococcus granulosus]
Thy_s9.000074	blue	ufm1 specific protease 1 [Echinococcus multilocularis]
Thy_s4.000157	blue	ADP ribosylation factor 2 [Echinococcus granulosus]
Thy_s47.000009	blue	PDZ and LIM domain protein [Echinococcus granulosus]
Thy_s88.000039	blue	Four and a half LIM domains protein 2 [Echinococcus multilocularis]
Thy_s19.000025	blue	NULL
Thy_s59.000014	blue	ELL-associated factor [Echinococcus granulosus]
Thy_s4.000475	blue	Putative vesicle-associated membrane protein [Echinococcus granulosus]
Thy_s32.000060	blue	Biotin--protein ligase [Echinococcus granulosus]
Thy_s34.000067	blue	expressed protein [Echinococcus multilocularis]
Thy_s8.000143	blue	Serine:threonine protein phosphatase 2A 65 kDa [Echinococcus multilocularis]
Thy_s5.000141	blue	H:Cl exchange transporter 3 [Echinococcus granulosus]
Thy_s26.000124	blue	leucine rich repeat containing protein 57 [Echinococcus granulosus]
Thy_s14.000165	blue	squamous cell carcinoma antigen [Echinococcus granulosus]
Thy_s9.000002	blue	hypothetical protein EgrG_000792300 [Echinococcus granulosus]
Thy_s8.000101	blue	NULL
Thy_s13.000257	blue	SHC transforming protein 3 [Echinococcus granulosus]
Thy_s34.000061	blue	leucine rich repeat containing protein 40 [Echinococcus granulosus]
Thy_s65.000025	blue	Transmembrane protein 45B [Echinococcus multilocularis]
Thy_s85.000019	blue	expressed protein [Echinococcus multilocularis]
Thy_s77.000069	blue	phosphatidylserine decarboxylase proenzyme [Echinococcus multilocularis]
Thy_s122.000020	blue	DnaJ Hsp40 subfamily C member [Echinococcus granulosus]
Thy_s93.000036	blue	pyruvate kinase [Echinococcus multilocularis]
Thy_s47.000049	blue	small g protein signaling modulator 3 [Echinococcus multilocularis]
Thy_s1.000631	blue	Phox [Echinococcus granulosus]
Thy_s1.000481	blue	tetraspanin [Echinococcus multilocularis]
Thy_s85.000058	blue	hypothetical protein EGR_05463 [Echinococcus granulosus]
Thy_s141.000025	blue	chronic lymphocytic leukemia deletion region [Echinococcus granulosus]
Thy_s3.000226	blue	pdz domain containing protein [Echinococcus granulosus]
Thy_s56.000017	blue	C type lectin fold [Echinococcus granulosus]
Thy_s56.000068	blue	Zinc finger A20 and AN1 domain-containing stress-associated protein [Echinococcus granulosus]
Thy_s158.000037	blue	Beta-lactamase-like protein 2 [Echinococcus granulosus]
Thy_s5.000219	blue	Translation initiation factor eIF-2B subunit beta [Echinococcus granulosus]
Thy_s1.000778	blue	hypothetical protein EGR_03266 [Echinococcus granulosus]
Thy_s42.000067	blue	expressed protein [Echinococcus multilocularis]
Thy_s24.000006	blue	Histone H2A [Echinococcus granulosus]
Thy_s47.000096	blue	calcyphosin protein [Echinococcus granulosus]
Thy_s80.000091	blue	Guanine nucleotide-binding protein subunit gamma-1 [Echinococcus granulosus]
Thy_s220.000009	blue	metallo beta lactamase domain containing protein [Echinococcus multilocularis]
Thy_s27.000086	blue	transient receptor potential gamma protein [Echinococcus multilocularis]
Thy_s62.000174	blue	NULL
Thy_s123.000023	blue	Signal recognition particle protein [Echinococcus granulosus]
Thy_s88.000051	blue	Pyruvate dehydrogenase lipoamide kinase [Echinococcus granulosus]
Thy_s21.000276	blue	BolA-like protein 3 [Echinococcus granulosus]
Thy_s122.000006	blue	expressed conserved protein [Echinococcus multilocularis]
Thy_s118.000031	blue	hypothetical protein EGR_07124 [Echinococcus granulosus]
Thy_s21.000041	blue	1-acyl-sn-glycerol-3-phosphate acyltransferase epsilon [Echinococcus granulosus]
Thy_s1.000802	blue	hypothetical protein EGR_03242 [Echinococcus granulosus]
Thy_s172.000023	blue	ADP-ribosylation factor 4 [Echinococcus granulosus]
Thy_s81.000007	blue	uridine diphosphate glucose pyrophosphatase [Echinococcus granulosus]
Thy_s70.000055	blue	Dual specificity mitogen-activated protein kinase kinase [Echinococcus granulosus]
Thy_s93.000023	blue	solute carrier family 5 [Echinococcus granulosus]
Thy_s4.000413	blue	Ferric-chelate reductase [Echinococcus granulosus]
Thy_s1.000523	blue	pdz domain containing protein [Echinococcus granulosus]
Thy_s85.000087	blue	long chain fatty acid coenzyme A ligase 5 [Echinococcus granulosus]
Thy_s32.000120	blue	Dolichyl-diphosphooligosaccharide--protein glycosyltransferase subunit A [Echinococcus granulosus]
Thy_s13.000073	blue	G protein coupled receptor kinase 1 [Echinococcus granulosus]
Thy_s70.000042	blue	fatty acid binding protein 2 [Taenia solium]
Thy_s3.000029	blue	beta mannosidase [Echinococcus granulosus]
Thy_s205.000015	blue	hypothetical protein EGR_09665 [Echinococcus granulosus]
Thy_s46.000079	blue	Haloacid dehalogenase-like hydrolase domain-containing protein 1A [Echinococcus granulosus]
Thy_s118.000025	blue	expressed conserved protein [Echinococcus granulosus]
Thy_s110.000041	blue	immunogenic protein Ts11 [Taenia solium]
Thy_s63.000030	blue	intraflagellar transport protein 20 [Echinococcus multilocularis]
Thy_s34.000011	blue	hypothetical protein EgrG_002068100 [Echinococcus granulosus]
Thy_s5.000145	blue	rhoptry associated membrane antigen [Echinococcus granulosus]
Thy_s58.000108	blue	Proteasome inhibitor PI31 subunit [Echinococcus granulosus]
Thy_s100.000018	blue	neutral amino acid transporter A [Echinococcus multilocularis]
Thy_s77.000039	blue	vacuole membrane protein 1 [Echinococcus multilocularis]
Thy_s47.000148	blue	Tissue alpha-L-fucosidase [Echinococcus granulosus]
Thy_s30.000038	blue	hypothetical protein EGR_09531 [Echinococcus granulosus]
Thy_s46.000110	blue	Putative pre-mRNA-splicing factor ATP-dependent RNA helicase DHX15 [Echinococcus granulosus]
Thy_s5.000333	blue	hypothetical protein EGR_01669 [Echinococcus granulosus]
Thy_s260.000007	blue	Sterile alpha motif type [Echinococcus multilocularis]
Thy_s22.000085	blue	hypothetical protein EGR_09448 [Echinococcus granulosus]
Thy_s11.000203	blue	ATP-dependent RNA helicase DDX3Y [Echinococcus granulosus]
Thy_s85.000014	blue	Dynein light chain 1, cytoplasmic [Echinococcus granulosus]
Thy_s11.000407	blue	monocarboxylate transporter [Echinococcus granulosus]
Thy_s74.000037	blue	amiloride sensitive amine oxidase [Echinococcus granulosus]
Thy_s46.000029	blue	conserved hypothetical protein [Echinococcus multilocularis]
Thy_s46.000011	blue	LNS2 Lipin Ned1 Smp2 [Echinococcus granulosus]
Thy_s9.000090	blue	Splicing factor, arginine/serine-rich [Echinococcus granulosus]
Thy_s6.000035	blue	pdz domain containing protein [Echinococcus granulosus]
Thy_s1.000657	blue	mothers against decapentaplegic 2 [Echinococcus granulosus]
Thy_s4.000202	blue	cdk5 regulatory subunit associated protein 1 [Echinococcus granulosus]
Thy_s133.000012	blue	Collagen alpha 1(V) chain [Echinococcus multilocularis]
Thy_s18.000072	blue	nervous system adducin [Echinococcus granulosus]
Thy_s82.000073	blue	arginyl tRNA protein transferase 1 [Echinococcus multilocularis]
Thy_s5.000519	blue	WD repeat containing protein 65 [Echinococcus multilocularis]
Thy_s85.000010	blue	rna binding protein musashi [Echinococcus granulosus]
Thy_s84.000029	blue	hypothetical protein EGR_03924 [Echinococcus granulosus]
Thy_s58.000075	blue	hypothetical protein T265_12786, partial [Opisthorchis viverrini]
Thy_s26.000117	blue	receptor type tyrosine protein phosphatase [Echinococcus granulosus]
Thy_s149.000040	blue	caspase 8 [Echinococcus multilocularis]
Thy_s107.000004	blue	expressed conserved protein [Echinococcus multilocularis]
Thy_s102.000008	blue	CDGSH iron sulfur domain-containing protein [Echinococcus granulosus]
Thy_s1.000294	blue	tegumental antigen [Echinococcus granulosus]
Thy_s21.000198	blue	Retinol dehydrogenase [Echinococcus granulosus]
Thy_s4.000378	blue	Iron-sulfur cluster assembly enzyme ISCU [Echinococcus granulosus]
Thy_s141.000027	blue	Mitochondrial carrier triple repeat protein [Echinococcus granulosus]
Thy_s8.000018	blue	hypothetical protein EGR_03370 [Echinococcus granulosus]
Thy_s39.000031	blue	glycosylphosphatidylinositol anchor attachment 1 [Echinococcus granulosus]
Thy_s9.000032	blue	HAD superfamily hydrolase [Echinococcus multilocularis]
Thy_s85.000062	blue	coenzyme q10 biosynthesis protein [Echinococcus multilocularis]
Thy_s18.000038	blue	annexin [Echinococcus granulosus]
Thy_s1.000508	blue	Translocon-associated protein subunit beta [Echinococcus granulosus]
Thy_s65.000038	blue	Dehydrogenase/reductase SDR family member [Echinococcus granulosus]
Thy_s62.000044	blue	arfaptin 2 [Echinococcus multilocularis]
Thy_s133.000031	blue	mechanosensory protein 2 [Echinococcus granulosus]
Thy_s39.000020	blue	USP6 N terminal protein [Echinococcus multilocularis]
Thy_s3.000077	blue	Ribosome maturation protein SBDS [Echinococcus granulosus]
Thy_s11.000087	blue	tubulin polymerization promoting protein family [Echinococcus multilocularis]
Thy_s3.000273	blue	RNA binding protein 34 [Echinococcus granulosus]
Thy_s11.000292	blue	stem cell tumor [Echinococcus granulosus]
Thy_s22.000112	blue	inner dynein arm light chain, axonemal [Echinococcus granulosus]
Thy_s55.000004	blue	hypothetical protein EGR_01726 [Echinococcus granulosus]
Thy_s115.000038	blue	NULL
Thy_s27.000109	blue	Arf GAP and Pleckstrin domain containing protein [Echinococcus multilocularis]
Thy_s70.000038	blue	cytosolic fatty acid binding protein [Taenia solium]
Thy_s3.000308	blue	expressed conserved protein [Echinococcus granulosus]
Thy_s32.000054	blue	Glutathione S-transferase [Echinococcus granulosus]
Thy_s104.000028	blue	abhydrolase domain containing protein [Echinococcus granulosus]
Thy_s21.000060	blue	expressed conserved protein [Echinococcus granulosus]
Thy_s2.000076	blue	ankyrin repeat and death domain containing protein [Echinococcus granulosus]
Thy_s46.000123	blue	hypothetical protein EGR_08433 [Echinococcus granulosus]
Thy_s70.000005	blue	small GTP binding protein [Hymenolepis microstoma]
Thy_s65.000024	blue	Transmembrane protein 45B [Echinococcus granulosus]
Thy_s93.000078	blue	S adenosylmethionine mitochondrial carrier [Echinococcus granulosus]
Thy_s4.000287	blue	eukaryotic translation initiation factor 6 [Echinococcus multilocularis]
Thy_s124.000004	blue	expressed conserved protein [Echinococcus multilocularis]
Thy_s77.000024	blue	hypothetical protein [Taenia solium]
Thy_s116.000027	blue	Clavesin-2 [Echinococcus granulosus]
Thy_s5.000067	blue	expressed conserved protein [Echinococcus granulosus]
Thy_s9.000254	blue	hypothetical protein EGR_07926 [Echinococcus granulosus]
Thy_s11.000360	blue	expressed conserved protein [Echinococcus granulosus]
Thy_s56.000021	blue	elongation of very long chain fatty acids [Echinococcus granulosus]
Thy_s71.000043	blue	Ribosomal protein S23 mitochondrial [Echinococcus granulosus]
Thy_s21.000188	blue	serine threonine protein kinase [Echinococcus multilocularis]
Thy_s176.000030	blue	NADP dependent malic enzyme [Echinococcus granulosus]
Thy_s28.000037	blue	hypothetical protein EmuJ_000383000 [Echinococcus multilocularis]
Thy_s18.000118	blue	zinc finger C2H2 type [Echinococcus granulosus]
Thy_s14.000063	blue	expressed conserved protein [Echinococcus granulosus]
Thy_s35.000138	blue	purine nucleoside phosphorylase [Echinococcus multilocularis]
Thy_s14.000153	blue	uro adherence factor A [Echinococcus multilocularis]
Thy_s1.000393	blue	Dimethyladenosine transferase [Echinococcus granulosus]
Thy_s3.000127	blue	Transmembrane emp24 domain-containing protein [Echinococcus granulosus]
Thy_s1.000580	blue	Ornithine aminotransferase [Echinococcus granulosus]
Thy_s62.000118	blue	THO complex subunit [Echinococcus granulosus]
Thy_s104.000076	blue	AMP dependent ligase [Echinococcus granulosus]
Thy_s21.000030	blue	T cell immunomodulatory protein [Echinococcus granulosus]
Thy_s3.000185	blue	F-actin-capping protein subunit beta isoform [Echinococcus granulosus]
Thy_s2.000093	blue	tetraspanin [Echinococcus granulosus]
Thy_s104.000034	blue	Peptidyl-prolyl cis-trans isomerase [Echinococcus granulosus]
Thy_s3.000354	blue	Intestinal-type alkaline phosphatase [Echinococcus granulosus]
Thy_s3.000335	blue	ring finger protein 14 [Echinococcus multilocularis]
Thy_s1.000098	blue	rac serine:threonine kinase [Echinococcus multilocularis]
Thy_s11.000338	blue	TWiK family of potassium channels protein 7 [Echinococcus granulosus]
Thy_s41.000102	blue	hypothetical protein EGR_07846 [Echinococcus granulosus]
Thy_s85.000018	blue	Dynein light chain 1, cytoplasmic [Echinococcus granulosus]
Thy_s88.000018	blue	collagen alpha(iv) chain [Echinococcus multilocularis]
Thy_s8.000148	blue	titin [Echinococcus multilocularis]
Thy_s56.000049	blue	sh3 domain binding glutamic acid rich [Echinococcus multilocularis]
Thy_s85.000001	blue	hypothetical protein [Taenia solium]
Thy_s116.000019	blue	Transmembrane emp24 domain-containing protein 2 [Echinococcus granulosus]
Thy_s5.000060	blue	TSP7 [Echinococcus multilocularis]
Thy_s5.000149	blue	Crooked neck-like protein [Echinococcus granulosus]
Thy_s46.000174	blue	Tegument antigen [Echinococcus granulosus]
Thy_s32.000004	blue	diagnostic antigen GP50b precursor [Taenia solium]
Thy_s59.000116	blue	oxalate:formate antiporter [Echinococcus granulosus]
Thy_s5.000478	blue	Monocarboxylate transporter 9 [Echinococcus granulosus]
Thy_s177.000022	blue	PDZ-domain factor 1 [Echinococcus multilocularis]
Thy_s5.000036	blue	COP9 signalosome complex subunit [Echinococcus granulosus]
Thy_s47.000088	blue	Splicing factor U2AF subunit [Echinococcus granulosus]
Thy_s51.000036	blue	conserved hypothetical protein [Echinococcus multilocularis]
Thy_s62.000083	blue	serine:threonine protein phosphatase 2A 56 kDa [Echinococcus granulosus]
Thy_s1.000020	blue	exocyst complex component 3 [Echinococcus granulosus]
Thy_s115.000010	blue	eukaryotic translation elongation factor 1 [Echinococcus granulosus]
Thy_s11.000309	blue	myosin regulatory light chain [Taenia asiatica]
Thy_s1.000506	blue	hypothetical protein EGR_02995 [Echinococcus granulosus]
Thy_s6.000072	blue	expressed conserved protein [Echinococcus multilocularis]
Thy_s9.000282	blue	protein tyrosine phosphatase mitochondrial [Echinococcus multilocularis]
Thy_s21.000051	blue	hypothetical protein EGR_02215 [Echinococcus granulosus]
Thy_s59.000038	blue	expressed conserved protein [Echinococcus granulosus]
Thy_s4.000250	blue	Calcium-binding protein [Echinococcus granulosus]
Thy_s17.000005	blue	hypothetical protein EgrG_000335800 [Echinococcus granulosus]
Thy_s56.000062	blue	expressed protein [Echinococcus granulosus]
Thy_s134.000011	blue	Actin [Echinococcus granulosus]
Thy_s4.000074	blue	MEChanosensory abnormality family member [Echinococcus multilocularis]
Thy_s122.000024	blue	cat eye syndrome critical region protein 5 [Echinococcus multilocularis]
Thy_s27.000022	blue	beta hexosaminidase subunit alpha [Echinococcus granulosus]
Thy_s1.000362	blue	Synaptotagmin-2 [Echinococcus granulosus]
Thy_s46.000081	blue	cpg binding protein [Echinococcus granulosus]
Thy_s32.000021	blue	Kunitz protein 8 [Echinococcus granulosus]
Thy_s4.000019	blue	eukaryotic translation initiation factor 3 [Echinococcus granulosus]
Thy_s3.000251	blue	SH2 domain containing protein 3A [Echinococcus granulosus]
Thy_s46.000124	blue	Rap guanine nucleotide exchange factor [Echinococcus granulosus]
Thy_s74.000039	blue	amiloride sensitive amine oxidase [Echinococcus granulosus]
Thy_s18.000268	blue	alpha actinin [Echinococcus granulosus]
Thy_s1.000454	blue	expressed conserved protein [Echinococcus granulosus]
Thy_s3.000377	blue	pre mRNA splicing factor CWC25 [Echinococcus multilocularis]
Thy_s77.000063	blue	Epidermal growth factor receptor kinase [Echinococcus granulosus]
Thy_s47.000117	blue	7TM GPCR, rhodopsin [Echinococcus multilocularis]
Thy_s51.000026	blue	talin [Echinococcus granulosus]
Thy_s4.000510	blue	Tumor protein p63-regulated gene 1-like protein [Echinococcus granulosus]
Thy_s116.000010	blue	Rab geranylgeranyltransferase, beta subunit [Echinococcus multilocularis]
Thy_s100.000016	blue	neutral amino acid transporter A [Echinococcus multilocularis]
Thy_s46.000192	blue	actin 6a [Echinococcus multilocularis]
Thy_s27.000074	blue	regulator of microtubule dynamics protein [Echinococcus multilocularis]
Thy_s42.000142	blue	expressed protein [Echinococcus granulosus]
Thy_s176.000025	blue	U5 small nuclear ribonucleoprotein component [Echinococcus granulosus]
Thy_s5.000473	blue	transmembrane protein 50B [Echinococcus multilocularis]
Thy_s32.000049	blue	glutathione transferase [Echinococcus multilocularis]
Thy_s83.000040	blue	expressed conserved protein [Hymenolepis microstoma]
Thy_s1.000784	blue	expressed conserved protein [Echinococcus granulosus]
Thy_s3.000118	blue	Serine/threonine-protein phosphatase PP1-gamma catalytic subunit [Echinococcus granulosus]
Thy_s129.000021	blue	JNK interacting protein [Echinococcus multilocularis]
Thy_s8.000151	blue	solute carrier family 13 [Echinococcus multilocularis]
Thy_s80.000014	blue	Deoxynucleoside kinase [Echinococcus granulosus]
Thy_s13.000230	blue	CD81 antigen [Echinococcus granulosus]
Thy_s4.000016	blue	Pre-mRNA-splicing factor [Echinococcus granulosus]
Thy_s41.000135	blue	heat shock protein 67b2 [Echinococcus granulosus]
Thy_s8.000232	blue	Protein disulfide-isomerase [Echinococcus granulosus]
Thy_s26.000144	blue	Zinc finger C3HC4 RING type [Echinococcus granulosus]
Thy_s9.000146	blue	Ral-like protein [Echinococcus granulosus]
Thy_s42.000052	blue	Translocon-associated protein subunit delta [Echinococcus granulosus]
Thy_s133.000018	blue	p53 transcription factor DNA binding [Echinococcus granulosus]
Thy_s81.000010	blue	expressed conserved protein [Echinococcus granulosus]
Thy_s70.000043	blue	cytosolic fatty acid binding protein [Taenia solium]
Thy_s122.000022	blue	suppressor of cytokine signaling 6 [Echinococcus granulosus]
Thy_s5.000220	blue	expressed conserved protein [Echinococcus multilocularis]
Thy_s32.000125	blue	5'-AMP-activated protein kinase subunit beta-1 [Echinococcus granulosus]
Thy_s35.000007	blue	excitatory amino acid transporter 2 [Echinococcus multilocularis]
Thy_s24.000033	blue	Histone H2A [Echinococcus granulosus]
Thy_s11.000274	blue	kelch protein 12 [Echinococcus multilocularis]
Thy_s193.000002	blue	EG95 protein [Echinococcus granulosus]
Thy_s26.000094	blue	Sarcoplasmic calcium-binding protein [Echinococcus granulosus]
Thy_s1.000244	blue	Leucine-rich repeat protein SHOC-2 [Echinococcus granulosus]
Thy_s8.000265	blue	Src substrate cortactin [Echinococcus granulosus]
Thy_s205.000022	blue	Puromycin-sensitive aminopeptidase [Echinococcus granulosus]
Thy_s5.000610	blue	Actin-related protein [Echinococcus granulosus]
Thy_s68.000008	blue	B-cell receptor-associated protein [Echinococcus granulosus]
Thy_s40.000049	blue	UMP CMP kinase [Echinococcus granulosus]
Thy_s41.000032	blue	dynein light chain [Echinococcus multilocularis]
Thy_s88.000035	blue	serine palmitoyltransferase long chain base [Echinococcus granulosus]
Thy_s4.000323	blue	Vesicle transport through interaction with t-SNAREs 1A [Echinococcus granulosus]
Thy_s4.000257	blue	expressed protein [Echinococcus multilocularis]
Thy_s70.000017	blue	mitochondrial sodium:hydrogen exchanger [Echinococcus granulosus]
Thy_s100.000074	blue	Charged multivesicular body protein 2b [Echinococcus granulosus]
Thy_s18.000053	blue	hypothetical protein EGR_06064 [Echinococcus granulosus]
Thy_s1.000202	blue	IQ calmodulin binding region [Echinococcus multilocularis]
Thy_s42.000037	blue	protein FAM114A2 [Echinococcus multilocularis]
Thy_s13.000050	blue	hypothetical protein EGR_08711 [Echinococcus granulosus]
Thy_s21.000204	blue	Cleavage and polyadenylation specificity factor [Echinococcus multilocularis]
Thy_s21.000017	blue	PUR alpha beta gamma DNA RNA binding [Echinococcus granulosus]
Thy_s154.000009	blue	Phosphatidylserine synthase [Echinococcus granulosus]
Thy_s100.000064	blue	aromatic amino acid decarboxylase [Echinococcus multilocularis]
Thy_s3.000190	blue	Cytochrome b5 domain-containing protein [Echinococcus granulosus]
Thy_s1.000200	blue	hypothetical protein EGR_00993 [Echinococcus granulosus]
Thy_s11.000085	blue	PDZ and LIM domain protein Zasp [Echinococcus multilocularis]
Thy_s5.000209	blue	neurogenic locus notch protein 4 [Echinococcus multilocularis]
Thy_s22.000019	blue	long chain fatty acid coenzyme A ligase 4 [Echinococcus granulosus]
Thy_s51.000034	blue	UDP glucose 6 dehydrogenase [Echinococcus multilocularis]
Thy_s13.000170	blue	expressed protein [Echinococcus granulosus]
Thy_s5.000258	blue	Zinc finger protein Gfi-1b [Echinococcus granulosus]
Thy_s93.000015	blue	hypothetical protein EgrG_000712400 [Echinococcus granulosus]
Thy_s51.000019	blue	apobec1 complementation factor [Hymenolepis microstoma]
Thy_s46.000035	blue	rho associated protein kinase [Echinococcus multilocularis]
Thy_s70.000070	blue	ATP dependent RNA helicase DDX52 [Echinococcus granulosus]
Thy_s5.000338	blue	Signal peptidase complex subunit 3 [Echinococcus granulosus]
Thy_s51.000118	blue	Dynein light chain 2, cytoplasmic [Echinococcus granulosus]
Thy_s149.000014	blue	hypothetical protein [Taenia solium]
Thy_s41.000148	blue	macoilin 1 [Echinococcus multilocularis]
Thy_s100.000069	blue	Zinc finger protein ZPR1 [Echinococcus granulosus]
Thy_s45.000008	blue	hypothetical protein EgrG_001201900 [Echinococcus granulosus]
Thy_s4.000400	blue	Vacuolar protein sorting-associated protein 4A [Echinococcus granulosus]
Thy_s3.000264	blue	RecName: Full=Paramyosin [Taenia saginata]
Thy_s154.000043	blue	isocitrate dehydrogenase (NAD) subunit [Echinococcus multilocularis]
Thy_s11.000182	blue	RNA polymerase associated protein CTR9 [Echinococcus granulosus]
Thy_s27.000146	blue	Hexokinase [Echinococcus granulosus]
Thy_s56.000043	blue	Ribonuclease P protein subunit p29 [Echinococcus granulosus]
Thy_s82.000017	blue	NULL
Thy_s27.000021	blue	universal stress protein in QAH:OAS [Echinococcus multilocularis]
Thy_s123.000007	blue	kinesin light chain 4 [Echinococcus granulosus]
Thy_s13.000195	blue	Translation initiation factor eIF-2B subunit alpha [Echinococcus granulosus]
Thy_s97.000007	blue	NULL
Thy_s3.000320	blue	expressed conserved protein [Echinococcus multilocularis]
Thy_s4.000373	blue	Beta-ureidopropionase [Echinococcus granulosus]
Thy_s11.000021	blue	hypothetical protein EGR_08851 [Echinococcus granulosus]
Thy_s40.000022	blue	Glutamine:fructose 6 phosphate aminotransferase [Echinococcus multilocularis]
Thy_s34.000087	blue	hypothetical protein EGR_09875 [Echinococcus granulosus]
Thy_s11.000089	blue	expressed conserved protein [Echinococcus granulosus]
Thy_s75.000009	blue	hypothetical protein EGR_01726 [Echinococcus granulosus]
Thy_s62.000009	blue	bromodomain containing protein 8 [Echinococcus multilocularis]
Thy_s5.000113	blue	Methionine-R-sulfoxide reductase B2 [Echinococcus granulosus]
Thy_s47.000004	blue	L-lactate dehydrogenase B chain [Echinococcus granulosus]
Thy_s129.000017	blue	hypothetical protein EgrG_001144900 [Echinococcus granulosus]
Thy_s58.000070	blue	oncosphere protein tso22e; oncosphere protein tso22d; oncosphere protein tso22c; oncosphere protein tso22b; oncosphere protein tso22a [Echinococcus multilocularis]
Thy_s14.000201	blue	Tyrosine-protein kinase SPK-1 [Echinococcus granulosus]
Thy_s35.000074	blue	hypothetical protein EgrG_000641300 [Echinococcus granulosus]
Thy_s21.000028	blue	Transmembrane protein [Echinococcus granulosus]
Thy_s6.000045	blue	Cytosolic Fe-S cluster assembly factor nubp1-A [Echinococcus granulosus]
Thy_s5.000504	blue	NULL
Thy_s77.000041	blue	Cdc42-interacting protein [Echinococcus granulosus]
Thy_s8.000166	blue	Myophilin [Echinococcus granulosus]
Thy_s118.000035	blue	Islet cell autoantigen 1 [Echinococcus granulosus]
Thy_s35.000132	blue	Purine nucleoside phosphorylase [Echinococcus granulosus]
Thy_s21.000176	blue	E3 ubiquitin-protein ligase CBL [Echinococcus granulosus]
Thy_s158.000038	blue	dynein light chain [Echinococcus multilocularis]
Thy_s28.000036	blue	expressed protein [Echinococcus multilocularis]
Thy_s24.000035	blue	Histone H2A [Echinococcus granulosus]
Thy_s13.000139	blue	T24 [Taenia solium]
Thy_s3.000227	blue	hypothetical protein EGR_07504 [Echinococcus granulosus]
Thy_s32.000052	blue	glutathione S-transferase [Taenia solium]
Thy_s22.000070	blue	prohormone 4 [Echinococcus granulosus]
Thy_s70.000016	blue	mitochondrial sodium:hydrogen exchanger 9B2 [Echinococcus granulosus]
Thy_s116.000058	blue	unnamed protein product [Echinococcus multilocularis]
Thy_s62.000020	blue	DEAD box ATP dependent RNA helicase [Echinococcus multilocularis]
Thy_s41.000058	blue	DnaJ subfamily C member protein [Echinococcus granulosus]
Thy_s82.000077	blue	stefin [Taenia solium]
Thy_s141.000018	blue	expressed conserved protein [Echinococcus granulosus]
Thy_s11.000178	blue	protein phosphatase 5 [Echinococcus multilocularis]
Thy_s34.000026	blue	coiled coil domain containing protein 58 [Echinococcus granulosus]
Thy_s220.000017	blue	hypothetical protein EGR_03342 [Echinococcus granulosus]
Thy_s41.000018	blue	expressed conserved protein [Echinococcus multilocularis]
Thy_s22.000042	blue	Mediator of RNA polymerase II transcription [Echinococcus multilocularis]
Thy_s5.000365	blue	Sperm-associated antigen 6 [Echinococcus granulosus]
Thy_s122.000012	blue	expressed conserved protein [Echinococcus multilocularis]
Thy_s56.000051	blue	expressed protein [Echinococcus granulosus]
Thy_s21.000274	blue	Rho GTPase-activating protein 20 [Echinococcus granulosus]
Thy_s28.000015	blue	Carbonic anhydrase [Echinococcus granulosus]
Thy_s62.000027	blue	chitobiosyldiphosphodolichol [Echinococcus granulosus]
Thy_s13.000138	blue	tetraspanin [Echinococcus multilocularis]
Thy_s1.000518	blue	NULL
Thy_s3.000357	blue	Mitochondrial carrier protein [Echinococcus granulosus]
Thy_s1.000022	blue	cathepsin d lysosomal aspartyl protease [Echinococcus granulosus]
Thy_s107.000007	blue	expressed conserved protein [Echinococcus multilocularis]
Thy_s93.000091	blue	expressed conserved protein [Echinococcus multilocularis]
Thy_s13.000008	blue	Immunoglobulin E set [Echinococcus multilocularis]
Thy_s1.000196	blue	dynein light chain [Echinococcus multilocularis]
Thy_s41.000096	blue	expressed conserved protein [Echinococcus multilocularis]
Thy_s27.000149	blue	complexin [Hymenolepis microstoma]
Thy_s93.000063	blue	hypothetical protein EGR_04478 [Echinococcus granulosus]
Thy_s1.000221	blue	RWD domain containing protein 1 [Echinococcus multilocularis]
Thy_s14.000145	blue	actin cytoplasmic [Echinococcus multilocularis]
Thy_s4.000276	blue	serine:threonine protein kinase PLK1 [Echinococcus granulosus]
Thy_s35.000018	blue	expressed conserved protein [Echinococcus multilocularis]
Thy_s5.000495	blue	hypothetical protein EgrG_000884400 [Echinococcus granulosus]
Thy_s51.000069	blue	NULL
Thy_s153.000025	blue	Furin 1 [Echinococcus multilocularis]
Thy_s4.000424	blue	hypothetical protein EgrG_000488700 [Echinococcus granulosus]
Thy_s11.000196	blue	Serine/threonine-protein phosphatase 4 regulatory subunit 2-A [Echinococcus granulosus]
Thy_s5.000427	blue	putative 39S ribosomal protein L45 [Echinococcus granulosus]
Thy_s133.000011	blue	epidermal growth factor receptor kinase [Echinococcus multilocularis]
Thy_s5.000531	blue	monocarboxylate transporter [Echinococcus granulosus]
Thy_s13.000052	blue	hypothetical protein EGR_08713 [Echinococcus granulosus]
Thy_s4.000043	blue	Calcium-binding mitochondrial carrier protein SCaMC-1 [Echinococcus granulosus]
Thy_s5.000293	blue	Peptidase S1 S6 chymotrypsin Hap active site [Echinococcus granulosus]
Thy_s22.000091	blue	DNA-directed RNA polymerase II subunit RPB9 [Echinococcus granulosus]
Thy_s4.000401	blue	expressed conserved protein [Echinococcus multilocularis]
Thy_s11.000241	blue	Learning associated protein 18 [Echinococcus granulosus]
Thy_s47.000032	blue	synaptotagmin protein 4 [Echinococcus granulosus]
Thy_s93.000083	blue	BTB:POZ domain containing protein [Echinococcus granulosus]
Thy_s11.000386	blue	Ankyrin [Echinococcus granulosus]
Thy_s11.000357	blue	mitochondrial processing peptidase beta subunit [Echinococcus multilocularis]
Thy_s80.000038	blue	expressed conserved protein [Echinococcus multilocularis]
Thy_s220.000011	blue	sterol O acyltransferase 1 [Echinococcus multilocularis]
Thy_s4.000044	blue	calcium binding protein p22 [Echinococcus multilocularis]
Thy_s4.000535	blue	Mediator of RNA polymerase II transcription subunit [Echinococcus granulosus]
Thy_s1.000404	blue	expressed conserved protein [Echinococcus multilocularis]
Thy_s74.000033	blue	Aspartate aminotransferase [Echinococcus granulosus]
Thy_s80.000020	blue	hypothetical protein EGR_06912 [Echinococcus granulosus]
Thy_s84.000054	blue	fad NAD binding oxidoreductases [Echinococcus granulosus]
Thy_s22.000095	blue	Lysine-specific demethylase 5B [Echinococcus granulosus]
Thy_s152.000005	blue	Histone H2A [Echinococcus granulosus]
Thy_s1.000712	blue	Calcium-binding mitochondrial carrier protein SCaMC-1 [Echinococcus granulosus]
Thy_s13.000128	blue	Phosphoglycolate phosphatase [Echinococcus granulosus]
Thy_s46.000019	blue	mau2 chromatid cohesion factor [Echinococcus granulosus]
Thy_s1.000562	blue	glycogen synthase [Echinococcus multilocularis]
Thy_s4.000324	blue	Cathepsin L [Echinococcus granulosus]
Thy_s29.000021	blue	SAP domain containing ribonucleoprotein [Echinococcus multilocularis]
Thy_s11.000060	blue	conserved hypothetical protein [Echinococcus multilocularis]
Thy_s1.000201	blue	flavoprotein oxidoreductase [Echinococcus granulosus]
Thy_s119.000008	blue	Histone H2A [Echinococcus granulosus]
Thy_s4.000501	blue	FIT family protein [Echinococcus granulosus]
Thy_s149.000037	blue	collagen alpha 1(IV) chain [Echinococcus multilocularis]
Thy_s220.000016	blue	tRNA dihydrouridine synthase 1 [Echinococcus granulosus]
Thy_s118.000008	blue	expressed protein [Echinococcus granulosus]
Thy_s1.000503	blue	expressed conserved protein [Echinococcus granulosus]
Thy_s176.000011	blue	Metal dependent phosphohydrolase HD region [Echinococcus granulosus]
Thy_s24.000008	blue	BTB:POZ domain containing protein [Echinococcus granulosus]
Thy_s51.000068	blue	Cystine/glutamate transporter [Echinococcus granulosus]
Thy_s1.000122	blue	Dynein light chain LC6, flagellar outer arm [Echinococcus granulosus]
Thy_s104.000075	blue	alpha and gamma adaptin binding protein [Echinococcus multilocularis]
Thy_s5.000404	blue	universal stress protein [Hymenolepis microstoma]
Thy_s27.000148	blue	hexokinase [Echinococcus multilocularis]
Thy_s5.000440	blue	S adenosyl L methionine dependent [Echinococcus granulosus]
Thy_s29.000027	blue	abhydrolase domain containing 3 [Echinococcus multilocularis]
Thy_s26.000103	blue	hypothetical protein EGR_04861 [Echinococcus granulosus]
Thy_s62.000146	blue	THO complex subunit 5 protein [Echinococcus multilocularis]
Thy_s93.000017	blue	fasciclin-1 [Taenia solium]
Thy_s58.000094	blue	Glycerol-3-phosphate dehydrogenase [Echinococcus granulosus]
Thy_s29.000031	blue	5' AMP activated protein kinase subunit gamma [Echinococcus multilocularis]
Thy_s4.000248	blue	Charged multivesicular body protein [Echinococcus granulosus]
Thy_s13.000268	blue	Type II collagen B [Echinococcus granulosus]
Thy_s13.000196	blue	2 aminoethanethiol dioxygenase [Echinococcus granulosus]
Thy_s1.000758	blue	PP2C domain containing protein [Echinococcus granulosus]
Thy_s21.000166	blue	sorting nexin 4 [Echinococcus multilocularis]
Thy_s58.000016	blue	signal peptide peptidase 2A [Echinococcus granulosus]
Thy_s6.000043	blue	Actin [Echinococcus granulosus]
Thy_s118.000018	blue	expressed conserved protein [Echinococcus multilocularis]
Thy_s5.000275	blue	ankyrin repeat domain protein [Echinococcus multilocularis]
Thy_s28.000039	blue	expressed protein [Echinococcus multilocularis]
Thy_s173.000013	blue	surfeit locus protein 4 [Echinococcus multilocularis]
Thy_s118.000043	blue	Ras-specific guanine nucleotide-releasing factor [Echinococcus granulosus]
Thy_s82.000036	blue	histone deacetylase complex subunit sap18 [Echinococcus multilocularis]
Thy_s5.000245	blue	TAF9 RNA polymerase II TATA box binding protein [Echinococcus granulosus]
Thy_s3.000288	blue	ras guanine nucleotide exchange factor [Echinococcus multilocularis]
Thy_s84.000025	blue	vesicle associated membrane protein [Echinococcus multilocularis]
Thy_s1.000682	blue	Nucleosome assembly protein 1-like protein [Echinococcus granulosus]
Thy_s74.000024	blue	charged multivesicular body protein 4b [Echinococcus multilocularis]
Thy_s21.000131	blue	DnaJ subfamily B member [Echinococcus granulosus]
Thy_s4.000414	blue	hypothetical protein EGR_01180 [Echinococcus granulosus]
Thy_s104.000042	blue	exocyst complex component 7 [Echinococcus granulosus]
Thy_s3.000316	blue	expressed conserved protein [Echinococcus granulosus]
Thy_s86.000009	blue	Histone H2A [Echinococcus granulosus]
Thy_s46.000179	blue	serine protease inhibitor [Echinococcus granulosus]
Thy_s41.000005	blue	tropomyosin [Echinococcus multilocularis]
Thy_s3.000100	blue	Calumenin-B [Echinococcus granulosus]
Thy_s1.000293	blue	Calcium binding EF hand domain containing protein [Echinococcus granulosus]
Thy_s11.000142	blue	Mitochondrial 28S ribosomal protein S29 [Echinococcus granulosus]
Thy_s35.000075	blue	alpha 2 macroglobulin [Echinococcus multilocularis]
Thy_s1.000279	blue	conserved hypothetical protein [Echinococcus multilocularis]
Thy_s62.000148	blue	Innexin unc-9 [Echinococcus granulosus]
Thy_s4.000055	blue	Innexin unc-9 [Echinococcus granulosus]
Thy_s7.000009	blue	Heat shock cognate protein [Echinococcus granulosus]
Thy_s4.000142	blue	Long-chain-fatty-acid--CoA ligase [Echinococcus granulosus]
Thy_s59.000107	blue	Glycerol-3-phosphate dehydrogenase [NAD+], cytoplasmic [Echinococcus granulosus]
Thy_s98.000038	blue	neuropeptide [Echinococcus granulosus]
Thy_s101.000045	blue	thymidine phosphorylase [Echinococcus multilocularis]
Thy_s65.000008	blue	hypothetical protein FF38_06816 [Lucilia cuprina]
Thy_s80.000011	blue	Pfam-B_8122 and Pfam-B_9781 and Pfam-B_1643 domain containing protein [Echinococcus granulosus]
Thy_s58.000036	blue	cd63 antigen [Echinococcus multilocularis]
Thy_s39.000034	blue	E3 ubiquitin protein ligase MARCH8 [Echinococcus granulosus]
Thy_s3.000117	blue	hypothetical protein EGR_00309 [Echinococcus granulosus]
Thy_s63.000024	blue	Protein Sprint [Echinococcus granulosus]
Thy_s40.000010	blue	NADH ubiquinone oxidoreductase, subunit 10 [Echinococcus multilocularis]
Thy_s61.000005	blue	hypothetical protein EGR_01726 [Echinococcus granulosus]
Thy_s116.000016	blue	nephrin [Echinococcus granulosus]
Thy_s32.000113	blue	hydrophobic ligand binding protein 2 [Taenia solium]
Thy_s124.000025	blue	Putative mitogen-activated protein kinase kinase kinase 7-like protein [Echinococcus granulosus]
Thy_s58.000008	blue	hypothetical protein [Taenia solium]
Thy_s13.000239	blue	hypothetical protein EGR_10417 [Echinococcus granulosus]
Thy_s8.000067	blue	Clathrin light chain A [Echinococcus granulosus]
Thy_s2.000111	blue	hypothetical protein EGR_08209 [Echinococcus granulosus]
Thy_s26.000145	blue	NULL
Thy_s58.000128	blue	expressed conserved protein [Echinococcus granulosus]
Thy_s2.000112	blue	hypothetical protein EGR_08210 [Echinococcus granulosus]
Thy_s3.000365	blue	Uridine-cytidine kinase 2 [Echinococcus granulosus]
Thy_s22.000076	blue	ferritin [Hymenolepis microstoma]
Thy_s14.000142	blue	expressed conserved protein [Echinococcus granulosus]
Thy_s1.000813	blue	ubiquitin modifier activating enzyme ATG7 [Echinococcus granulosus]
Thy_s35.000091	blue	secretory carrier associated membrane protein 1 [Echinococcus multilocularis]
Thy_s88.000045	blue	expressed conserved protein [Echinococcus granulosus]
Thy_s8.000202	blue	Trafficking protein particle complex subunit 3 [Echinococcus granulosus]
Thy_s4.000184	blue	tyrosine protein kinase transmembrane receptor [Echinococcus multilocularis]
Thy_s5.000326	blue	Major egg antigen p40 [Echinococcus granulosus]
Thy_s4.000163	blue	39S ribosomal protein L49 mitochondrial [Echinococcus granulosus]
Thy_s24.000034	blue	histone H2B [Echinococcus multilocularis]
Thy_s26.000044	blue	CCAAT/enhancer-binding protein beta [Echinococcus granulosus]
Thy_s46.000090	blue	zinc finger protein 91 [Echinococcus granulosus]
Thy_s21.000185	blue	5 azacytidine induced protein 1 [Echinococcus multilocularis]
Thy_s220.000026	brown	expressed conserved protein [Echinococcus multilocularis]
Thy_s3.000306	brown	Tr3 protein [Echinococcus multilocularis]
Thy_s1.000604	brown	NULL
Thy_s65.000015	brown	60S ribosomal protein L23a [Echinococcus granulosus]
Thy_s21.000135	brown	unnamed protein product [Echinococcus multilocularis]
Thy_s8.000161	brown	expressed conserved protein [Echinococcus granulosus]
Thy_s103.000003	brown	NULL
Thy_s1.000616	brown	Ricin B lectin [Echinococcus multilocularis]
Thy_s1.000318	brown	ras protein RABF2b [Echinococcus granulosus]
Thy_s77.000052	brown	hypothetical protein [Taenia solium]
Thy_s124.000016	brown	Dual specificity mitogen-activated protein kinase kinase [Echinococcus granulosus]
Thy_s77.000046	brown	glucose 6 phosphate 1 dehydrogenase [Echinococcus granulosus]
Thy_s58.000125	brown	Ribosomal protein S1 RNA binding domain [Echinococcus granulosus]
Thy_s18.000030	brown	Ubiquitin-conjugating enzyme E2 [Echinococcus granulosus]
Thy_s1.000383	brown	RecName: Full=40S ribosomal protein S3a; AltName: Full=Ts6 protein [Taenia solium]
Thy_s11.000206	brown	Peptidase C54 [Echinococcus multilocularis]
Thy_s5.000267	brown	Pre mRNA splicing factor cwc 21 [Echinococcus multilocularis]
Thy_s35.000056	brown	guanine nucleotide exchange factor mss4 [Echinococcus granulosus]
Thy_s6.000143	brown	eukaryotic translation initiation factor 3 [Echinococcus granulosus]
Thy_s46.000008	brown	ATP dependent RNA helicase me31b [Echinococcus granulosus]
Thy_s168.000001	brown	NULL
Thy_s51.000075	brown	dendritic cell protein [Echinococcus granulosus]
Thy_s5.000250	brown	unconventional prefoldin rpb5 interactor [Echinococcus granulosus]
Thy_s98.000027	brown	hypothetical protein EgrG_000349800 [Echinococcus granulosus]
Thy_s5.000428	brown	Ceramide glucosyltransferase [Echinococcus granulosus]
Thy_s8.000138	brown	UNKNOWN [Stylonychia lemnae]
Thy_s4.000116	brown	macrophage expressed protein [Echinococcus multilocularis]
Thy_s5.000429	brown	40s ribosomal protein s15 [Echinococcus multilocularis]
Thy_s5.000132	brown	Centrin-2 [Echinococcus granulosus]
Thy_s32.000100	brown	EGF region [Echinococcus granulosus]
Thy_s5.000506	brown	u3 small nucleolar rna associated protein 6 [Echinococcus granulosus]
Thy_s115.000033	brown	expressed conserved protein [Echinococcus multilocularis]
Thy_s80.000002	brown	aldo keto reductase [Echinococcus multilocularis]
Thy_s4.000403	brown	NudC domain-containing protein [Echinococcus granulosus]
Thy_s11.000304	brown	flotillin 2 [Echinococcus granulosus]
Thy_s93.000049	brown	polycomb protein suz12 A [Echinococcus multilocularis]
Thy_s65.000028	brown	replication factor c subunit 1 [Echinococcus granulosus]
Thy_s46.000023	brown	expressed conserved protein [Echinococcus multilocularis]
Thy_s82.000027	brown	large subunit ribosomal protein l7e [Echinococcus granulosus]
Thy_s80.000084	brown	zinc finger C2H2 type [Echinococcus granulosus]
Thy_s191.000014	brown	hypothetical protein EGR_00698 [Echinococcus granulosus]
Thy_s9.000036	brown	putative NADH dehydrogenase [ubiquinone] 1 alpha subcomplex subunit [Echinococcus granulosus]
Thy_s1.000182	brown	Anoctamin-10 [Echinococcus granulosus]
Thy_s62.000012	brown	glutaredoxin 3 [Echinococcus multilocularis]
Thy_s14.000141	brown	ATP binding cassette sub family B [Echinococcus multilocularis]
Thy_s93.000055	brown	T-complex protein 1 subunit epsilon [Echinococcus granulosus]
Thy_s141.000015	brown	DNA directed RNA polymerases I, II, and III [Echinococcus multilocularis]
Thy_s104.000020	brown	expressed protein [Echinococcus multilocularis]
Thy_s1.000705	brown	hypothetical protein EgrG_001045000 [Echinococcus granulosus]
Thy_s102.000021	brown	Nuclear ribonuclease Z [Echinococcus granulosus]
Thy_s1.000178	brown	expressed conserved protein [Echinococcus granulosus]
Thy_s6.000081	brown	tRNA guanine N7 methyltransferase [Echinococcus granulosus]
Thy_s1.000360	brown	hypothetical protein EgrG_001009300 [Echinococcus granulosus]
Thy_s42.000068	brown	Growth inhibition and differentiation-related protein 88 [Echinococcus granulosus]
Thy_s2.000114	brown	Serine incorporator 5 [Echinococcus granulosus]
Thy_s41.000001	brown	CUG-BP- and ETR-3-like factor 2 [Echinococcus granulosus]
Thy_s4.000445	brown	eukaryotic translation initiation [Echinococcus multilocularis]
Thy_s101.000012	brown	NEFA interacting nuclear protein NIP30, N terminal [Echinococcus multilocularis]
Thy_s153.000009	brown	hypothetical protein EgrG_000084450 [Echinococcus granulosus]
Thy_s32.000045	brown	hypothetical protein EGR_07272 [Echinococcus granulosus]
Thy_s51.000007	brown	Heterogeneous nuclear ribonucleoprotein K [Echinococcus granulosus]
Thy_s1.000572	brown	expressed protein [Echinococcus granulosus]
Thy_s11.000401	brown	expressed conserved protein [Echinococcus granulosus]
Thy_s58.000126	brown	hypothetical protein EmuJ_000968000 [Echinococcus multilocularis]
Thy_s88.000014	brown	Protein translation factor SUI1 [Echinococcus granulosus]
Thy_s34.000031	brown	Forkhead box protein L1 [Echinococcus granulosus]
Thy_s1.000366	brown	protein tumorous imaginal discs [Echinococcus granulosus]
Thy_s13.000272	brown	14-3-3 protein zeta [Echinococcus granulosus]
Thy_s41.000068	brown	hypothetical protein EGR_02046 [Echinococcus granulosus]
Thy_s85.000057	brown	peptidyl prolyl cis trans isomerase FKBP5 [Echinococcus granulosus]
Thy_s5.000022	brown	chromobox protein 1 [Echinococcus multilocularis]
Thy_s102.000035	brown	multiple pdz domain protein, partial [Echinococcus multilocularis]
Thy_s34.000013	brown	histone lysine N methyltransferase SETMAR [Echinococcus multilocularis]
Thy_s6.000061	brown	transmembrane protein 186 [Echinococcus granulosus]
Thy_s22.000099	brown	elongation factor 1 delta [Echinococcus granulosus]
Thy_s4.000102	brown	Protein phosphatase inhibitor 2 [Echinococcus granulosus]
Thy_s32.000053	brown	expressed conserved protein [Echinococcus multilocularis]
Thy_s22.000047	brown	Pre-mRNA-processing factor 39 [Echinococcus granulosus]
Thy_s104.000046	brown	expressed conserved protein [Echinococcus multilocularis]
Thy_s134.000017	brown	Cytochrome b5 [Echinococcus granulosus]
Thy_s80.000041	brown	Leucine-rich repeat-containing protein [Echinococcus granulosus]
Thy_s104.000022	brown	tetratricopeptide repeat protein 4 [Echinococcus granulosus]
Thy_s13.000166	brown	lanc protein [Echinococcus granulosus]
Thy_s8.000198	brown	Transcription initiation factor TFIID subunit [Echinococcus multilocularis]
Thy_s3.000196	brown	thioredoxin domain containing protein [Echinococcus granulosus]
Thy_s4.000271	brown	hypothetical protein EGR_01042 [Echinococcus granulosus]
Thy_s11.000273	brown	Kelch-like protein [Echinococcus granulosus]
Thy_s149.000024	brown	triosephosphate isomerase [Echinococcus multilocularis]
Thy_s102.000028	brown	nuclear factor 1 A type [Echinococcus multilocularis]
Thy_s51.000024	brown	Photosynthetic reaction centre, L M [Echinococcus multilocularis]
Thy_s58.000014	brown	conserved hypothetical protein [Echinococcus multilocularis]
Thy_s62.000165	brown	ligand of numb protein x 2 [Echinococcus multilocularis]
Thy_s14.000156	brown	Erlin-1 [Echinococcus granulosus]
Thy_s93.000070	brown	calpain [Echinococcus granulosus]
Thy_s51.000096	brown	Heat shock 70 kDa protein 4 [Echinococcus multilocularis]
Thy_s4.000240	brown	pescadillo [Echinococcus multilocularis]
Thy_s85.000056	brown	Rab5 interacting [Echinococcus multilocularis]
Thy_s6.000092	brown	Adenylosuccinate lyase [Echinococcus granulosus]
Thy_s1.000759	brown	receptor expression enhancing protein 2 [Echinococcus granulosus]
Thy_s9.000290	brown	G2:mitotic specific cyclin B3 [Echinococcus granulosus]
Thy_s154.000038	brown	SH2 motif [Echinococcus granulosus]
Thy_s4.000123	brown	hypothetical protein EGR_02539 [Echinococcus granulosus]
Thy_s58.000105	brown	cytochrome c type heme lyase [Echinococcus granulosus]
Thy_s93.000025	brown	28S ribosomal protein S11 mitochondrial [Echinococcus granulosus]
Thy_s18.000157	brown	Coiled-coil-helix-coiled-coil-helix domain-containing protein 8 [Echinococcus granulosus]
Thy_s1.000804	brown	snurportin 1 [Echinococcus granulosus]
Thy_s5.000403	brown	Adenylate kinase isoenzyme 5 [Echinococcus granulosus]
Thy_s30.000020	brown	NADH dehydrogenase [Echinococcus granulosus]
Thy_s1.000747	brown	Exocyst complex component [Echinococcus granulosus]
Thy_s1.000418	brown	docking protein 3 [Echinococcus multilocularis]
Thy_s77.000047	brown	Homeodomain [Echinococcus multilocularis]
Thy_s42.000020	brown	Aldehyde dehydrogenase family 1 member A3 [Echinococcus granulosus]
Thy_s11.000242	brown	sodium-dependent transporter [Echinococcus granulosus]
Thy_s93.000094	brown	septin 10 [Echinococcus granulosus]
Thy_s40.000009	brown	NADH ubiquinone oxidoreductase, subunit 10 [Echinococcus multilocularis]
Thy_s14.000081	brown	Pancreatic hormone [Echinococcus granulosus]
Thy_s80.000058	brown	Vacuolar proton pump subunit E [Echinococcus multilocularis]
Thy_s2.000113	brown	jumping translocation breakpoint [Echinococcus granulosus]
Thy_s27.000008	brown	expressed conserved protein [Echinococcus granulosus]
Thy_s47.000102	brown	hypothetical protein EGR_02759 [Echinococcus granulosus]
Thy_s1.000373	brown	growth factor receptor bound protein [Echinococcus granulosus]
Thy_s11.000057	brown	glycoprotein 3 alpha L fucosyltransferase [Echinococcus multilocularis]
Thy_s4.000222	brown	phosphatase 2a inhibitor i2pp2a [Echinococcus multilocularis]
Thy_s4.000251	brown	Membrane-bound transcription factor site-2 protease [Echinococcus granulosus]
Thy_s5.000595	brown	succinate semialdehyde dehydrogenase [Echinococcus multilocularis]
Thy_s9.000207	brown	FTZ F1 nuclear receptor protein [Echinococcus granulosus]
Thy_s74.000017	brown	guanine nucleotide binding protein subunit [Echinococcus multilocularis]
Thy_s82.000046	brown	hypothetical protein EGR_05166 [Echinococcus granulosus]
Thy_s13.000064	brown	CCA tRNA nucleotidyltransferase 1 [Echinococcus granulosus]
Thy_s59.000057	brown	synaptic vesicle 2 protein [Echinococcus granulosus]
Thy_s82.000059	brown	tubulin, beta 4A class IVa [Echinococcus multilocularis]
Thy_s14.000154	brown	Trafficking protein particle complex subunit 3 [Echinococcus granulosus]
Thy_s5.000247	brown	small subunit ribosomal protein s30e [Echinococcus multilocularis]
Thy_s74.000026	brown	protein l isoaspartate o methyltransferase [Echinococcus multilocularis]
Thy_s35.000053	brown	expressed conserved protein [Echinococcus granulosus]
Thy_s42.000117	brown	unnamed protein product [Echinococcus multilocularis]
Thy_s3.000259	brown	solute carrier family 43 [Echinococcus multilocularis]
Thy_s87.000001	brown	NULL
Thy_s8.000276	brown	zinc finger protein 598 [Echinococcus granulosus]
Thy_s13.000048	brown	60S ribosomal protein L27 [Echinococcus granulosus]
Thy_s5.000579	brown	oxysterol binding protein 10 [Echinococcus multilocularis]
Thy_s3.000176	brown	Endoplasmic reticulum mannosyl-oligosaccharide 1,2-alpha-mannosidase [Echinococcus granulosus]
Thy_s18.000013	brown	Thymosin beta 4 [Echinococcus granulosus]
Thy_s27.000071	brown	SLAIN motif containing protein 2 [Echinococcus multilocularis]
Thy_s8.000031	brown	hypothetical protein EGR_03380 [Echinococcus granulosus]
Thy_s21.000183	brown	60S ribosomal protein L13a [Echinococcus granulosus]
Thy_s80.000037	brown	ras gtp binding protein d [Echinococcus granulosus]
Thy_s5.000287	brown	Filamin-A [Echinococcus granulosus]
Thy_s101.000024	brown	Ankyrin repeat containing protein [Echinococcus multilocularis]
Thy_s46.000087	brown	SWI:SNF matrix associated [Echinococcus granulosus]
Thy_s21.000226	brown	expressed conserved protein [Echinococcus multilocularis]
Thy_s11.000121	brown	Tetratricopeptide repeat protein [Echinococcus granulosus]
Thy_s1.000780	brown	expressed conserved protein [Echinococcus multilocularis]
Thy_s9.000185	brown	hypothetical protein EGR_00027 [Echinococcus granulosus]
Thy_s11.000409	brown	zinc metalloproteinase YIL108W [Echinococcus multilocularis]
Thy_s5.000485	brown	expressed conserved protein [Echinococcus multilocularis]
Thy_s22.000033	brown	hypothetical protein EGR_06771 [Echinococcus granulosus]
Thy_s1.000319	brown	putative G-protein coupled receptor [Echinococcus granulosus]
Thy_s1.000788	brown	ATP binding cassette sub family E [Echinococcus multilocularis]
Thy_s175.000004	brown	NULL
Thy_s1.000544	brown	NULL
Thy_s134.000001	brown	hypothetical protein EGR_03599 [Echinococcus granulosus]
Thy_s5.000063	brown	TraB domain-containing protein [Echinococcus granulosus]
Thy_s8.000219	brown	Glutamate dehydrogenase 2 [Echinococcus granulosus]
Thy_s4.000083	brown	Helix-loop-helix protein 4 [Echinococcus granulosus]
Thy_s18.000186	brown	40S ribosomal protein S5 [Echinococcus granulosus]
Thy_s42.000079	brown	Tryptophanyl-tRNA synthetase, cytoplasmic [Echinococcus granulosus]
Thy_s82.000010	brown	mRNA binding protein [Echinococcus granulosus]
Thy_s35.000118	brown	Microtubule associated protein RP:EB family [Echinococcus multilocularis]
Thy_s24.000045	brown	spermidine synthase [Echinococcus multilocularis]
Thy_s11.000352	brown	clathrin interactor 1 [Echinococcus multilocularis]
Thy_s9.000169	brown	conserved hypothetical protein [Echinococcus multilocularis]
Thy_s35.000124	brown	expressed conserved protein [Echinococcus multilocularis]
Thy_s1.000210	brown	cytosolic non specific dipeptidase [Echinococcus multilocularis]
Thy_s145.000007	brown	Ras-related protein Rab-27A [Echinococcus granulosus]
Thy_s5.000026	brown	maintenance of killer 16 (mak16) protein [Echinococcus multilocularis]
Thy_s115.000023	brown	GTP binding protein [Echinococcus multilocularis]
Thy_s26.000123	brown	box C:D snoRNA protein 1 [Echinococcus granulosus]
Thy_s51.000106	brown	Complement component 1 Q subcomponent binding [Echinococcus multilocularis]
Thy_s51.000002	brown	arginyl tRNA protein transferase 1 [Echinococcus granulosus]
Thy_s1.000079	brown	Acetyl-CoA acetyltransferase, cytosolic [Echinococcus granulosus]
Thy_s29.000041	brown	eukaryotic translation initiation factor 3 [Echinococcus granulosus]
Thy_s56.000027	brown	sorting and assembly machinery component 50 [Echinococcus multilocularis]
Thy_s82.000087	brown	Syntaxin-7 [Echinococcus granulosus]
Thy_s1.000564	brown	myotrophin [Echinococcus multilocularis]
Thy_s18.000175	brown	expressed protein [Echinococcus granulosus]
Thy_s8.000287	brown	CDC37 cell division cycle 37 [Echinococcus granulosus]
Thy_s21.000062	brown	hypothetical protein EGR_02225 [Echinococcus granulosus]
Thy_s41.000041	brown	expressed conserved protein [Echinococcus multilocularis]
Thy_s22.000071	brown	antigen B [Echinococcus multilocularis]
Thy_s82.000021	brown	unc 112 protein [Echinococcus multilocularis]
Thy_s41.000142	brown	endonuclease:exonuclease:phosphatase family [Echinococcus multilocularis]
Thy_s39.000012	brown	Zinc finger, C2H2 [Echinococcus multilocularis]
Thy_s13.000219	brown	glutamate receptor ionotropic kainate [Echinococcus granulosus]
Thy_s210.000003	brown	amiloride sensitive amine oxidase [Echinococcus granulosus]
Thy_s98.000034	brown	asparaginyl tRNA synthetase cytoplasmic [Echinococcus granulosus]
Thy_s11.000164	brown	Ran-specific GTPase-activating protein [Echinococcus granulosus]
Thy_s9.000131	brown	Zinc finger CCHC domain-containing protein [Echinococcus granulosus]
Thy_s21.000164	brown	protein MICAL 3 [Echinococcus granulosus]
Thy_s26.000024	brown	Transcription factor BTF3 [Echinococcus granulosus]
Thy_s13.000144	brown	ribosomal protein L9 [Echinococcus granulosus]
Thy_s18.000148	brown	rRNA processing protein FCF1 [Echinococcus multilocularis]
Thy_s41.000033	brown	dynein light chain [Echinococcus granulosus]
Thy_s5.000371	brown	GPI anchor transamidase [Echinococcus granulosus]
Thy_s43.000036	brown	Cleavage and polyadenylation specificity factor subunit [Echinococcus granulosus]
Thy_s141.000009	brown	Mediator of RNA polymerase II transcription subunit [Echinococcus granulosus]
Thy_s11.000082	brown	expressed protein [Echinococcus granulosus]
Thy_s35.000127	brown	Frizzled-10 [Echinococcus granulosus]
Thy_s26.000008	brown	growth arrest and DNA damage inducible [Echinococcus multilocularis]
Thy_s21.000134	brown	Glyceraldehyde-3-phosphate dehydrogenase [Echinococcus granulosus]
Thy_s26.000126	brown	Eukaryotic translation initiation factor [Echinococcus granulosus]
Thy_s87.000004	brown	histone H2B [Echinococcus multilocularis]
Thy_s122.000025	brown	Profilin allergen [Echinococcus multilocularis]
Thy_s1.000765	brown	U6 snRNA associated Sm protein LSm8 [Hymenolepis microstoma]
Thy_s74.000021	brown	hypothetical protein EGR_07736 [Echinococcus granulosus]
Thy_s68.000010	brown	NULL
Thy_s118.000026	brown	rna recognition motif (rrm) domain containing protein [Echinococcus multilocularis]
Thy_s122.000016	brown	Programmed cell death protein [Echinococcus granulosus]
Thy_s3.000020	brown	protein quiver [Echinococcus multilocularis]
Thy_s9.000010	brown	Protein transport protein Sec61 subunit alpha-like protein [Echinococcus granulosus]
Thy_s122.000023	brown	WD repeat containing protein 61 [Echinococcus multilocularis]
Thy_s35.000125	brown	global transcription activator snf2l2 [Echinococcus granulosus]
Thy_s9.000162	brown	NULL
Thy_s158.000033	brown	cell polarity protein [Echinococcus granulosus]
Thy_s9.000038	brown	mRNA export protein rae1 [Echinococcus granulosus]
Thy_s5.000031	brown	Receptor-type tyrosine-protein phosphatase R [Echinococcus granulosus]
Thy_s21.000102	brown	transcription factor Dp 1 [Echinococcus granulosus]
Thy_s3.000091	brown	40S ribosomal protein S10 [Echinococcus granulosus]
Thy_s13.000211	brown	protein YIPF6 [Echinococcus multilocularis]
Thy_s220.000020	brown	PHD finger-like domain-containing protein 5A [Salmo salar]
Thy_s176.000009	brown	Metal dependent phosphohydrolase HD region [Echinococcus granulosus]
Thy_s5.000142	brown	polycomb group ring finger protein 3 [Echinococcus granulosus]
Thy_s5.000202	brown	DNA methylase N 6 adenine specific [Echinococcus granulosus]
Thy_s159.000015	brown	histone H2B [Echinococcus multilocularis]
Thy_s9.000194	brown	expressed conserved protein [Echinococcus granulosus]
Thy_s62.000067	brown	coronin 1C [Echinococcus multilocularis]
Thy_s134.000035	brown	cytochrome c oxidase subunit 5B mitochondrial [Echinococcus granulosus]
Thy_s72.000026	brown	peroxidasin [Echinococcus multilocularis]
Thy_s62.000167	brown	Transcription initiation factor IIF [Echinococcus multilocularis]
Thy_s27.000132	brown	ADP ribosylation factor protein 8B [Echinococcus granulosus]
Thy_s46.000088	brown	26S protease regulatory subunit 8 [Echinococcus multilocularis]
Thy_s71.000022	brown	hypothetical protein EGR_04024 [Echinococcus granulosus]
Thy_s8.000282	brown	28S ribosomal protein S33 [Echinococcus granulosus]
Thy_s14.000108	brown	cC1 [Taenia pisiformis]
Thy_s14.000208	brown	Putative transcription factor SOX-14 [Echinococcus granulosus]
Thy_s24.000017	brown	histone H2B [Echinococcus multilocularis]
Thy_s42.000023	brown	Nuclear cap-binding protein subunit 2 [Echinococcus granulosus]
Thy_s13.000277	brown	hypothetical protein EGR_03199 [Echinococcus granulosus]
Thy_s1.000672	brown	TM2 [Echinococcus multilocularis]
Thy_s3.000026	brown	cathepsin B-like peptidase [Echinococcus multilocularis]
Thy_s46.000183	brown	putative 14-3-3 protein [Echinococcus granulosus]
Thy_s2.000121	brown	YT521 B protein [Echinococcus granulosus]
Thy_s1.000533	brown	conserved hypothetical protein [Echinococcus multilocularis]
Thy_s51.000127	brown	Heat shock cognate protein [Echinococcus granulosus]
Thy_s5.000133	brown	UTP glucose 1 phosphate uridylyltransferase [Echinococcus granulosus]
Thy_s5.000290	brown	CCR4-NOT transcription complex subunit 3 [Echinococcus granulosus]
Thy_s8.000055	brown	tumor necrosis factor alpha induced protein [Echinococcus multilocularis]
Thy_s4.000560	brown	calcium uptake protein 1 [Echinococcus granulosus]
Thy_s4.000128	brown	exosome complex component RRP40 [Echinococcus multilocularis]
Thy_s22.000046	brown	Transmembrane emp24 domain-containing protein 7 [Echinococcus granulosus]
Thy_s176.000013	brown	Secretion-regulating guanine nucleotide exchange factor [Echinococcus granulosus]
Thy_s40.000045	brown	RNA directed DNA polymerase (reverse transcriptase) [Echinococcus multilocularis]
Thy_s47.000113	brown	methylthioadenosine phosphorylase [Echinococcus granulosus]
Thy_s1.000030	brown	gata zinc finger domain containing 2b [Echinococcus multilocularis]
Thy_s293.000001	brown	hypothetical protein EGR_10893 [Echinococcus granulosus]
Thy_s30.000061	brown	NULL
Thy_s123.000030	brown	ribosomal protein S12 [Taenia asiatica]
Thy_s104.000063	brown	NADH dehydrogenase (ubiquinone) 1 beta [Echinococcus multilocularis]
Thy_s18.000290	brown	Pyroglutamyl-peptidase [Echinococcus granulosus]
Thy_s5.000215	brown	Thioredoxin-related transmembrane protein [Echinococcus granulosus]
Thy_s32.000023	brown	Exosome complex exonuclease RRP4 [Echinococcus granulosus]
Thy_s1.000280	brown	innexin unc 9 [Echinococcus granulosus]
Thy_s8.000008	brown	rest corepressor corest protein [Echinococcus granulosus]
Thy_s93.000073	brown	40S ribosomal protein SA [Echinococcus granulosus]
Thy_s28.000012	brown	cAMP specific 3',5' cyclic phosphodiesterase [Hymenolepis microstoma]
Thy_s46.000129	brown	Seryl-tRNA synthetase, cytoplasmic [Echinococcus granulosus]
Thy_s101.000041	brown	exosome complex component RRP45 [Echinococcus granulosus]
Thy_s5.000605	brown	hypothetical protein EGR_05258 [Echinococcus granulosus]
Thy_s51.000023	brown	Pyridoxal phosphate dependent transferase, major region, subdomain 1 [Echinococcus multilocularis]
Thy_s173.000010	brown	GrpE protein [Echinococcus granulosus]
Thy_s9.000004	brown	acetyltransferase complex ARD1 subunit B [Echinococcus granulosus]
Thy_s8.000165	brown	calponin [Echinococcus multilocularis]
Thy_s51.000001	brown	arginyl tRNA protein transferase 1 [Echinococcus granulosus]
Thy_s21.000139	brown	protein phosphatase 1 regulatory subunit 7 [Echinococcus granulosus]
Thy_s41.000014	brown	protocadherin 1 [Echinococcus multilocularis]
Thy_s205.000026	brown	NULL
Thy_s49.000013	brown	NULL
Thy_s30.000021	brown	major facilitator superfamily domain containing protein [Echinococcus granulosus]
Thy_s47.000036	brown	Far upstream element-binding protein 2 [Echinococcus granulosus]
Thy_s9.000278	brown	NULL
Thy_s9.000070	brown	phosphoglycerate mutase [Echinococcus multilocularis]
Thy_s5.000314	brown	Syntaxin-10 [Echinococcus granulosus]
Thy_s22.000040	brown	PPPDE peptidase domain containing protein 1 [Echinococcus multilocularis]
Thy_s18.000292	brown	Smad4 [Echinococcus granulosus]
Thy_s5.000182	brown	NULL
Thy_s104.000067	brown	H2A histone family member Y [Echinococcus granulosus]
Thy_s56.000012	brown	large subunit ribosomal protein 6 [Echinococcus granulosus]
Thy_s63.000022	brown	Pre-mRNA-splicing factor ISY1 [Echinococcus granulosus]
Thy_s84.000058	brown	eukaryotic translation initiation factor 3 [Echinococcus multilocularis]
Thy_s3.000339	brown	serine:threonine protein kinase MARK2 [Echinococcus granulosus]
Thy_s47.000141	brown	eukaryotic translation initiation factor 3 [Echinococcus multilocularis]
Thy_s1.000198	brown	dynein light chain [Echinococcus multilocularis]
Thy_s1.000141	brown	expressed protein [Echinococcus granulosus]
Thy_s8.000210	brown	Dynein light chain, flagellar outer arm [Echinococcus granulosus]
Thy_s1.000555	brown	DDRGK domain containing protein 1 [Echinococcus multilocularis]
Thy_s13.000178	brown	Phospholipase C [Echinococcus granulosus]
Thy_s5.000426	brown	hypothetical protein EGR_06712 [Echinococcus granulosus]
Thy_s14.000079	brown	50S ribosomal protein L1 [Echinococcus granulosus]
Thy_s13.000012	brown	hypothetical protein EgrG_000728610 [Echinococcus granulosus]
Thy_s8.000233	brown	Dolichyl-diphosphooligosaccharide--protein glycosyltransferase subunit DAD1 [Echinococcus granulosus]
Thy_s100.000076	brown	Radial spoke head protein [Echinococcus granulosus]
Thy_s5.000475	brown	Small acidic protein [Echinococcus granulosus]
Thy_s5.000332	brown	expressed conserved protein [Echinococcus granulosus]
Thy_s104.000066	brown	Zinc finger protein 207 [Echinococcus granulosus]
Thy_s32.000093	brown	ATP binding cassette sub family F [Echinococcus granulosus]
Thy_s3.000311	brown	Alpha-tocopherol transfer protein-like protein [Echinococcus granulosus]
Thy_s1.000659	brown	RNA binding protein 38 [Echinococcus multilocularis]
Thy_s163.000007	brown	histone H2B [Echinococcus multilocularis]
Thy_s58.000054	brown	zinc finger A20 and AN1 domain containing protein [Echinococcus granulosus]
Thy_s1.000821	brown	hypothetical protein EGR_03224 [Echinococcus granulosus]
Thy_s11.000195	brown	Tegument antigen [Echinococcus granulosus]
Thy_s4.000053	brown	UBX domain-containing protein 2 [Echinococcus granulosus]
Thy_s1.000269	brown	proprotein convertase subtilisin:kexin type 5 [Echinococcus granulosus]
Thy_s176.000034	brown	60S ribosomal protein L32 [Echinococcus granulosus]
Thy_s100.000003	brown	40S ribosomal protein S20 [Echinococcus granulosus]
Thy_s103.000009	brown	BTB:POZ domain containing protein [Echinococcus multilocularis]
Thy_s106.000015	brown	NULL
Thy_s9.000227	brown	protocadherin 11 [Echinococcus multilocularis]
Thy_s5.000007	brown	Sybindin protein [Echinococcus multilocularis]
Thy_s43.000007	brown	Bystin [Echinococcus granulosus]
Thy_s6.000025	brown	RAD50 interacting protein 1 [Echinococcus granulosus]
Thy_s1.000047	brown	lamin dm0 [Echinococcus granulosus]
Thy_s3.000200	brown	Ribose-phosphate pyrophosphokinase [Echinococcus granulosus]
Thy_s17.000043	brown	NULL
Thy_s3.000121	brown	flagellar associated protein, calmodulin [Echinococcus multilocularis]
Thy_s71.000087	brown	small heat-shock protein [Taenia solium]
Thy_s5.000292	brown	ribosomal protein l4 [Echinococcus granulosus]
Thy_s58.000080	brown	Cytoplasmic tRNA 2-thiolation protein [Echinococcus granulosus]
Thy_s14.000183	brown	Dual specificity protein phosphatase [Echinococcus granulosus]
Thy_s82.000083	brown	Ts2 protein [Taenia solium]
Thy_s42.000058	brown	lysophosphatidic acid phosphatase type 6 [Echinococcus granulosus]
Thy_s8.000234	brown	60S ribosomal protein L10 [Echinococcus multilocularis]
Thy_s6.000060	brown	calcineurin phosphoesterase family protein [Echinococcus multilocularis]
Thy_s2.000103	brown	integral membrane protein GPR155 [Echinococcus granulosus]
Thy_s1.000111	brown	Succinate dehydrogenase cytochrome b560 subunit [Echinococcus granulosus]
Thy_s18.000047	brown	hypothetical protein EgrG_000243300 [Echinococcus granulosus]
Thy_s68.000011	brown	dual specificity [Echinococcus multilocularis]
Thy_s46.000054	brown	malate dehydrogenase [Echinococcus granulosus]
Thy_s11.000134	brown	Ras GTPase-activating protein SynGAP [Echinococcus granulosus]
Thy_s46.000128	brown	Putative ATP-dependent RNA helicase [Echinococcus granulosus]
Thy_s116.000001	brown	Aminotransferase class V pyridoxal phosphate binding site [Echinococcus multilocularis]
Thy_s18.000289	brown	ribosomal protein l5 [Hymenolepis microstoma]
Thy_s124.000019	brown	Proteasomal ATPase-associated factor [Echinococcus granulosus]
Thy_s11.000240	brown	AP 1 complex subunit sigma 2 [Echinococcus multilocularis]
Thy_s9.000007	brown	3 oxoacyl acyl carrier protein reductase [Echinococcus multilocularis]
Thy_s3.000332	brown	NADH dehydrogenase [ubiquinone] 1 alpha subcomplex subunit [Echinococcus granulosus]
Thy_s13.000132	brown	pyruvate kinase [Echinococcus granulosus]
Thy_s154.000026	brown	Tyrosine-protein kinase CSK [Echinococcus granulosus]
Thy_s5.000014	brown	hypothetical protein EGR_10893 [Echinococcus granulosus]
Thy_s82.000060	brown	tubulin, beta 4A class IVa [Echinococcus multilocularis]
Thy_s220.000021	brown	protoporphyrinogen oxidase [Echinococcus multilocularis]
Thy_s177.000006	brown	vacuolar protein sorting associated protein 37b [Echinococcus granulosus]
Thy_s1.000063	brown	Flap endonuclease GEN [Echinococcus granulosus]
Thy_s176.000005	brown	ectoderm neural cortex protein 1 [Echinococcus multilocularis]
Thy_s177.000011	brown	39S ribosomal protein L46 [Echinococcus granulosus]
Thy_s1.000381	brown	Large neutral amino acids transporter small [Echinococcus multilocularis]
Thy_s70.000068	brown	H/ACA ribonucleoprotein complex non-core subunit NAF1 [Echinococcus granulosus]
Thy_s3.000325	brown	Thymidylate kinase [Echinococcus granulosus]
Thy_s11.000101	brown	MACRO domain containing protein 2 [Echinococcus multilocularis]
Thy_s82.000068	brown	rhophilin 2 [Echinococcus multilocularis]
Thy_s9.000086	brown	actin protein 2 B [Echinococcus multilocularis]
Thy_s8.000273	brown	nardilysin [Echinococcus multilocularis]
Thy_s46.000044	brown	growth hormone regulated TBC protein 1 A [Echinococcus multilocularis]
Thy_s18.000169	brown	SLIT-ROBO Rho GTPase-activating protein 3 [Echinococcus granulosus]
Thy_s158.000032	brown	NULL
Thy_s101.000013	brown	guanine nucleotide binding protein [Echinococcus multilocularis]
Thy_s4.000243	brown	kalirin [Echinococcus granulosus]
Thy_s1.000229	brown	expressed conserved protein [Echinococcus granulosus]
Thy_s88.000046	brown	mitochondrial GTPase 1 [Echinococcus multilocularis]
Thy_s3.000231	brown	NULL
Thy_s11.000278	brown	expressed conserved protein [Echinococcus granulosus]
Thy_s40.000007	brown	charged multivesicular body protein 6 [Echinococcus granulosus]
Thy_s70.000033	brown	collagen alpha 1XXVIII chain [Echinococcus granulosus]
Thy_s11.000069	brown	Protein dpy-30 [Echinococcus granulosus]
Thy_s149.000056	brown	microtubule associated protein [Echinococcus granulosus]
Thy_s144.000014	brown	expressed conserved protein [Echinococcus multilocularis]
Thy_s58.000024	brown	expressed conserved protein [Hymenolepis microstoma]
Thy_s22.000020	brown	Serine hydroxymethyltransferase [Echinococcus granulosus]
Thy_s145.000006	brown	Coiled-coil domain-containing protein 47 [Echinococcus granulosus]
Thy_s47.000114	brown	60S acidic ribosomal protein P0 [Echinococcus granulosus]
Thy_s21.000061	brown	Alanyl-tRNA synthetase, cytoplasmic [Echinococcus granulosus]
Thy_s11.000252	brown	egf domain protein [Echinococcus granulosus]
Thy_s11.000272	brown	kelch protein 12 [Echinococcus multilocularis]
Thy_s70.000092	brown	NULL
Thy_s3.000360	brown	ATP synthase subunit beta [Echinococcus granulosus]
Thy_s8.000213	brown	expressed conserved protein [Echinococcus multilocularis]
Thy_s58.000110	brown	cell differentiation protein rcd1 [Echinococcus multilocularis]
Thy_s71.000025	brown	kinesin protein kif21b [Echinococcus multilocularis]
Thy_s88.000023	brown	mitogen activated protein kinase 14 [Echinococcus multilocularis]
Thy_s32.000055	brown	Glutathione S-transferase [Echinococcus granulosus]
Thy_s41.000082	brown	elongation factor 1 beta [Echinococcus multilocularis]
Thy_s1.000614	brown	60S ribosomal protein L36 [Echinococcus granulosus]
Thy_s1.000285	brown	Calpain-7 [Echinococcus granulosus]
Thy_s5.000452	brown	protein phosphatase methylesterase 1 [Echinococcus multilocularis]
Thy_s110.000039	brown	serine:threonine protein phosphatase 2A 56 kDa [Echinococcus multilocularis]
Thy_s21.000040	brown	egf domain protein [Echinococcus granulosus]
Thy_s9.000167	brown	NCK-interacting protein with SH3 domain [Echinococcus granulosus]
Thy_s1.000583	brown	hypothetical protein EGR_02920 [Echinococcus granulosus]
Thy_s4.000206	brown	L antigen family [Echinococcus multilocularis]
Thy_s85.000052	brown	Cytochrome b-c1 complex subunit [Echinococcus granulosus]
Thy_s46.000037	brown	stromal interaction molecule 1 [Echinococcus multilocularis]
Thy_s18.000104	brown	dynamin 1 protein [Echinococcus granulosus]
Thy_s58.000097	brown	Ribosomal RNA processing protein 1 B [Echinococcus granulosus]
Thy_s8.000267	brown	Cytoskeleton associated protein CAP Gly containing ankyrin repeats [Echinococcus granulosus]
Thy_s59.000071	brown	Soluable nsf attachment protein 29 [Echinococcus granulosus]
Thy_s3.000092	brown	cyclin dependent kinase 17 [Echinococcus granulosus]
Thy_s4.000088	brown	bhlhzip transcription factor max:bigmax [Echinococcus granulosus]
Thy_s9.000139	brown	Heterogeneous nuclear ribonucleoprotein 87F [Echinococcus granulosus]
Thy_s27.000003	brown	expressed conserved protein [Echinococcus multilocularis]
Thy_s71.000028	brown	Upstream activation factor subunit spp27 [Echinococcus granulosus]
Thy_s41.000074	brown	steroid dehydrogenase [Echinococcus multilocularis]
Thy_s56.000025	brown	heat shock protein [Echinococcus granulosus]
Thy_s102.000038	brown	mitochondrial atp synthase chain; atp synthase chain mitochondrial [Echinococcus multilocularis]
Thy_s176.000036	brown	NUDIX hydrolase domain [Echinococcus granulosus]
Thy_s21.000125	brown	ribosomal protein S9 [Echinococcus granulosus]
Thy_s58.000004	brown	60S ribosomal protein L23 [Echinococcus granulosus]
Thy_s11.000287	brown	transmembrane protein 188 [Echinococcus granulosus]
Thy_s4.000002	brown	procollagen lysine,2 oxoglutarate 5 dioxygenase [Echinococcus multilocularis]
Thy_s41.000100	brown	thioredoxin 1 [Echinococcus multilocularis]
Thy_s27.000101	brown	homeobox protein meis3 [Echinococcus multilocularis]
Thy_s6.000117	brown	expressed conserved protein [Echinococcus multilocularis]
Thy_s100.000006	brown	26S proteasome non-ATPase regulatory subunit [Echinococcus granulosus]
Thy_s13.000031	brown	40S ribosomal protein S2 [Echinococcus granulosus]
Thy_s18.000008	brown	ATPase asna1 [Echinococcus granulosus]
Thy_s6.000027	brown	dyskeratosis congenita 1, dyskerin [Echinococcus multilocularis]
Thy_s35.000040	brown	40S ribosomal protein S4 [Echinococcus granulosus]
Thy_s58.000001	brown	Zinc finger protein 609 [Echinococcus granulosus]
Thy_s41.000113	brown	dnaJ subfamily B [Echinococcus multilocularis]
Thy_s80.000073	brown	zinc finger protein Ran binding [Echinococcus granulosus]
Thy_s32.000013	brown	Actin protein 2:3 complex subunit 5 [Echinococcus multilocularis]
Thy_s14.000220	brown	Wilms tumor protein 1 interacting protein [Echinococcus granulosus]
Thy_s70.000030	brown	collagen alpha 1XXVIII chain [Echinococcus granulosus]
Thy_s84.000027	brown	expressed conserved protein [Echinococcus granulosus]
Thy_s134.000019	brown	60S ribosomal protein L3 [Echinococcus granulosus]
Thy_s3.000214	brown	retrovirus Pol polyprotein from type 1 [Echinococcus granulosus]
Thy_s93.000016	brown	expressed conserved protein [Echinococcus granulosus]
Thy_s141.000012	brown	DNA directed RNA polymerases I, II, and III [Echinococcus multilocularis]
Thy_s62.000076	brown	expressed conserved protein [Echinococcus granulosus]
Thy_s11.000013	brown	Heat shock cognate protein [Echinococcus granulosus]
Thy_s46.000161	brown	ribosomal protein lp1 [Echinococcus multilocularis]
Thy_s63.000015	brown	fatty acids and retinol binding protein isoform 2 [Taenia solium]
Thy_s5.000261	brown	40S ribosomal protein S13 [Echinococcus granulosus]
Thy_s5.000600	brown	Ubiquitin-conjugating enzyme E2 N [Echinococcus granulosus]
Thy_s18.000236	brown	26S protease regulatory subunit 6B [Echinococcus granulosus]
Thy_s18.000100	brown	unnamed protein product [Echinococcus multilocularis]
Thy_s46.000031	brown	excitatory amino acid transporter 3 [Echinococcus granulosus]
Thy_s144.000030	brown	dna methyltransferase 1 associated protein [Echinococcus multilocularis]
Thy_s11.000050	brown	expressed conserved protein [Echinococcus multilocularis]
Thy_s110.000043	brown	Proteasome activator pa28, REG alpha beta subunit [Echinococcus multilocularis]
Thy_s35.000061	brown	dynactin subunit 6 [Echinococcus granulosus]
Thy_s11.000291	brown	discoidin domain receptor [Echinococcus granulosus]
Thy_s1.000626	brown	telomerase protein component 1 [Echinococcus granulosus]
Thy_s59.000076	brown	60S ribosomal protein L21 [Echinococcus multilocularis]
Thy_s4.000020	brown	NULL
Thy_s22.000029	brown	Zinc finger protein 622 [Echinococcus granulosus]
Thy_s194.000012	brown	nucleolar and coiled body phosphoprotein 1 [Echinococcus multilocularis]
Thy_s30.000019	brown	ankyrin repeat domain containing protein 49 [Echinococcus granulosus]
Thy_s9.000092	brown	expressed conserved protein [Echinococcus multilocularis]
Thy_s1.000437	brown	Secretory carrier-associated membrane protein [Echinococcus granulosus]
Thy_s5.000392	brown	t complex protein 1 subunit gamma [Echinococcus granulosus]
Thy_s4.000034	brown	arginine:serine rich splicing factor [Echinococcus granulosus]
Thy_s45.000012	brown	NULL
Thy_s194.000003	brown	expressed conserved protein [Echinococcus granulosus]
Thy_s22.000055	brown	flotillin 1 [Echinococcus multilocularis]
Thy_s71.000011	brown	guanine nucleotide binding protein subunit [Echinococcus multilocularis]
Thy_s11.000354	brown	NULL
Thy_s1.000017	brown	tRNA 2 selenouridine synthase, partial [Echinococcus granulosus]
Thy_s1.000291	brown	hypothetical protein EGR_00897 [Echinococcus granulosus]
Thy_s5.000052	brown	unnamed protein product [Echinococcus multilocularis]
Thy_s8.000039	brown	protein of unknown function DUF714 [Echinococcus multilocularis]
Thy_s8.000117	brown	serine:threonine protein phosphatase 2B [Echinococcus multilocularis]
Thy_s46.000053	brown	malate dehydrogenase [Echinococcus granulosus]
Thy_s68.000017	brown	hypothetical protein EGR_08680 [Echinococcus granulosus]
Thy_s62.000087	brown	DnaJ subfamily B member [Echinococcus granulosus]
Thy_s58.000021	brown	Pyruvate dehydrogenase E1 component subunit beta [Echinococcus granulosus]
Thy_s118.000040	brown	Ubiquitin-conjugating enzyme E2 G2 [Echinococcus granulosus]
Thy_s5.000225	brown	ribokinase [Echinococcus multilocularis]
Thy_s34.000048	brown	expressed conserved protein [Echinococcus multilocularis]
Thy_s46.000135	brown	e2F associated phosphoprotein [Echinococcus multilocularis]
Thy_s14.000023	brown	ribosomal protein L24 [Echinococcus multilocularis]
Thy_s11.000029	brown	ubiquitin C [Echinococcus granulosus]
Thy_s24.000014	brown	NULL
Thy_s220.000006	brown	V-type proton ATPase subunit d [Echinococcus granulosus]
Thy_s62.000003	brown	Proteasome subunit alpha type-3 [Echinococcus granulosus]
Thy_s1.000685	brown	hypothetical protein EGR_05749 [Echinococcus granulosus]
Thy_s47.000051	brown	Cold shock domain-containing protein [Echinococcus granulosus]
Thy_s62.000147	brown	glucose-regulated protein [Echinococcus granulosus]
Thy_s71.000068	brown	DNA-directed RNA polymerase III subunit RPC6 [Echinococcus granulosus]
Thy_s123.000008	brown	rRNA processing protein UTP23 [Echinococcus multilocularis]
Thy_s122.000005	brown	Inosine-5'-monophosphate dehydrogenase 2 [Echinococcus granulosus]
Thy_s11.000217	brown	hypothetical protein EGR_08141 [Echinococcus granulosus]
Thy_s194.000016	brown	Ribosomal protein S30 mitochondrial [Echinococcus granulosus]
Thy_s104.000051	brown	conserved hypothetical protein [Echinococcus multilocularis]
Thy_s18.000090	brown	Homeobox protein extradenticle [Echinococcus granulosus]
Thy_s9.000232	brown	cAMP regulated phosphoprotein 19 [Echinococcus granulosus]
Thy_s58.000007	brown	Ribosome biogenesis protein BMS1 [Echinococcus granulosus]
Thy_s11.000078	brown	arginine:serine rich splicing factor [Echinococcus multilocularis]
Thy_s3.000304	brown	hypoxanthine guanine phosphoribosyltransferase [Echinococcus granulosus]
Thy_s5.000183	brown	RNA polymerase II elongation factor ELL [Echinococcus multilocularis]
Thy_s77.000062	brown	eukaryotic translation initiation factor 3 [Echinococcus multilocularis]
Thy_s32.000041	brown	isocitrate dehydrogenase NAD [Echinococcus granulosus]
Thy_s41.000144	brown	cdk5 and abl1 enzyme substrate 1 [Echinococcus granulosus]
Thy_s47.000028	brown	DnaJ subfamily C member protein [Echinococcus granulosus]
Thy_s11.000214	brown	epidermal growth factor receptor kinase [Echinococcus multilocularis]
Thy_s13.000212	brown	Ras and EF-hand domain-containing protein [Echinococcus granulosus]
Thy_s46.000122	brown	cellulosomal scaffoldin anchoring protein [Echinococcus multilocularis]
Thy_s5.000283	brown	NULL
Thy_s128.000004	brown	expressed conserved protein [Echinococcus granulosus]
Thy_s42.000119	brown	Phosphatidylinositol transfer protein alpha isoform [Echinococcus granulosus]
Thy_s3.000256	brown	hypothetical protein HmN_000457300 [Hymenolepis microstoma]
Thy_s5.000013	brown	yl amino acid transporter 2 [Echinococcus granulosus]
Thy_s189.000002	brown	NULL
Thy_s4.000270	brown	hypothetical protein EGR_01041 [Echinococcus granulosus]
Thy_s188.000001	brown	expressed conserved protein [Echinococcus granulosus]
Thy_s58.000057	brown	26S proteasome non-ATPase regulatory subunit 6 [Echinococcus granulosus]
Thy_s102.000031	brown	metastasis suppressor protein 1 [Echinococcus granulosus]
Thy_s21.000254	brown	putative NADH dehydrogenase [ubiquinone] iron-sulfur protein 6 [Echinococcus granulosus]
Thy_s47.000030	brown	sn1 specific diacylglycerol lipase beta [Echinococcus multilocularis]
Thy_s27.000080	brown	alpha 1,2 mannosyltransferase Smp3 [Echinococcus multilocularis]
Thy_s11.000219	brown	GTP-binding protein SAR1b [Echinococcus granulosus]
Thy_s51.000004	brown	peroxidasin [Echinococcus multilocularis]
Thy_s149.000018	brown	expressed conserved protein [Echinococcus granulosus]
Thy_s158.000022	brown	NULL
Thy_s30.000017	brown	SWI:SNF matrix associated [Echinococcus multilocularis]
Thy_s27.000141	brown	tyrosine protein kinase shark [Echinococcus granulosus]
Thy_s4.000367	brown	Elongator complex protein [Echinococcus granulosus]
Thy_s46.000070	brown	E3 ubiquitin-protein ligase RING2 [Echinococcus granulosus]
Thy_s21.000203	brown	Cytochrome b-c1 complex subunit Rieske [Echinococcus granulosus]
Thy_s27.000048	brown	Sugar transporter ERD6 protein [Echinococcus granulosus]
Thy_s4.000118	brown	Glycogen phosphorylase, muscle form [Echinococcus granulosus]
Thy_s4.000330	brown	high density lipoprotein receptor (hdl) [Echinococcus multilocularis]
Thy_s14.000024	brown	Transcription elongation factor B polypeptide [Echinococcus granulosus]
Thy_s6.000059	brown	calcineurin phosphoesterase family protein [Echinococcus multilocularis]
Thy_s118.000049	brown	Fructose-1,6-bisphosphatase [Echinococcus granulosus]
Thy_s18.000110	brown	Major egg antigen p40 [Echinococcus granulosus]
Thy_s13.000174	brown	putative ribosome biogenesis protein RLP24 [Echinococcus granulosus]
Thy_s3.000106	brown	Transcriptional activator protein Pur-alpha [Echinococcus granulosus]
Thy_s5.000387	brown	phosphopantothenoylcysteine decarboxylase [Echinococcus granulosus]
Thy_s176.000014	brown	Coiled-coil and C2 domain-containing protein 1-like protein [Echinococcus granulosus]
Thy_s1.000123	brown	elongation factor 1 alpha [Echinococcus shiquicus]
Thy_s41.000021	brown	unnamed protein product [Echinococcus multilocularis]
Thy_s51.000022	brown	NULL
Thy_s21.000180	brown	Elongation factor G [Echinococcus granulosus]
Thy_s11.000097	brown	FAR1 domain containing protein [Echinococcus granulosus]
Thy_s1.000237	brown	DNA-binding protein D-ETS-4 [Echinococcus granulosus]
Thy_s29.000028	brown	abhydrolase domain containing protein 3 [Echinococcus multilocularis]
Thy_s8.000147	brown	NADH dehydrogenase ubiquinone iron sulfur [Echinococcus granulosus]
Thy_s51.000060	brown	Ubiquitin-like protein 4A [Echinococcus granulosus]
Thy_s11.000378	brown	hypothetical protein EgrG_000116100 [Echinococcus granulosus]
Thy_s3.000252	brown	zf-C3HC4_2 and Pfam-B_7383 and Pfam-B_16880 and Pfam-B_12017 and Pfam-B_10913 and Pfam-B_2478 and Pfam-B_3518 and Pfam-B_6278 domain containing protein [Echinococcus granulosus]
Thy_s8.000126	brown	conserved hypothetical protein [Echinococcus multilocularis]
Thy_s11.000162	brown	RhoGAP [Echinococcus multilocularis]
Thy_s34.000049	brown	expressed conserved protein [Echinococcus granulosus]
Thy_s70.000031	brown	Collagen alpha-3(VI) chain [Echinococcus granulosus]
Thy_s27.000057	brown	Fructose-bisphosphate aldolase [Echinococcus granulosus]
Thy_s3.000405	brown	wee1 protein kinase [Echinococcus multilocularis]
Thy_s3.000099	brown	Venom allergen [Echinococcus granulosus]
Thy_s74.000019	brown	Poly(U)-specific endoribonuclease [Echinococcus granulosus]
Thy_s39.000013	brown	serine:threonine protein phosphatase 6 [Echinococcus granulosus]
Thy_s8.000060	brown	Superoxide dismutase [Mn] [Echinococcus granulosus]
Thy_s4.000188	brown	prolyl tRNA synthetase, mitochondrial [Echinococcus multilocularis]
Thy_s115.000046	brown	hypothetical protein EGR_10160 [Echinococcus granulosus]
Thy_s26.000135	brown	solute carrier family 25 8 [Echinococcus granulosus]
Thy_s176.000007	brown	GDP-mannose 4,6 dehydratase [Echinococcus granulosus]
Thy_s2.000075	brown	putative growth regulator 14-3-3 [Taenia solium]
Thy_s4.000033	brown	60s ribosomal protein l6 [Echinococcus multilocularis]
Thy_s4.000562	brown	NULL
Thy_s30.000028	brown	growth hormone inducible transmembrane protein [Echinococcus granulosus]
Thy_s11.000235	brown	dnaJ subfamily A [Echinococcus multilocularis]
Thy_s13.000123	brown	dymeclin [Echinococcus multilocularis]
Thy_s51.000121	brown	e3 SUMO protein ligase PIAS2 [Echinococcus multilocularis]
Thy_s41.000147	brown	lactate dehydrogenase A [Taenia solium]
Thy_s3.000109	brown	Vacuolar protein sorting-associated protein [Echinococcus granulosus]
Thy_s3.000142	brown	Aspartyl-tRNA synthetase, cytoplasmic [Echinococcus granulosus]
Thy_s83.000022	brown	60S ribosomal protein L34 [Echinococcus granulosus]
Thy_s62.000119	brown	60S ribosomal protein L15 [Echinococcus granulosus]
Thy_s22.000059	brown	sorting nexin 6 [Echinococcus granulosus]
Thy_s21.000108	brown	hypothetical protein EgrG_000432200 [Echinococcus granulosus]
Thy_s80.000019	brown	E3 ubiquitin protein ligase MARCH8 [Echinococcus multilocularis]
Thy_s70.000056	brown	enolase [Taenia multiceps]
Thy_s5.000422	brown	serine:threonine protein phosphatase 2A [Echinococcus granulosus]
Thy_s11.000144	brown	Tyrosine-protein phosphatase non-receptor type 11 [Echinococcus granulosus]
Thy_s62.000104	brown	BET1 protein [Echinococcus granulosus]
Thy_s118.000014	brown	frizzled [Echinococcus multilocularis]
Thy_s80.000064	brown	Class I peptide chain release factor [Echinococcus granulosus]
Thy_s13.000075	brown	39S ribosomal protein L44 [Echinococcus granulosus]
Thy_s1.000573	brown	histone lysine n methyltransferase setd8 [Echinococcus granulosus]
Thy_s14.000146	brown	ubiquitin carboxyl terminal hydrolase 16 [Echinococcus granulosus]
Thy_s8.000280	brown	xaa Pro dipeptidase [Echinococcus multilocularis]
Thy_s80.000006	brown	Aldo-keto reductase family 1 member C18 [Echinococcus granulosus]
Thy_s13.000044	brown	maspardin [Echinococcus multilocularis]
Thy_s4.000164	brown	Calcium binding protein [Echinococcus multilocularis]
Thy_s62.000102	brown	gyceraldehyde-3-phosphate dehydrogenase [Taenia solium]
Thy_s11.000140	brown	Transcription elongation factor B polypeptide 2 [Echinococcus granulosus]
Thy_s18.000167	brown	Proteasome subunit beta type-6 [Echinococcus granulosus]
Thy_s34.000050	brown	WD repeat domain phosphoinositide-interacting protein [Echinococcus granulosus]
Thy_s5.000303	brown	40S ribosomal protein S11 [Echinococcus granulosus]
Thy_s65.000016	brown	28S ribosomal protein S25 [Echinococcus granulosus]
Thy_s84.000038	brown	NULL
Thy_s154.000006	brown	Alpha N acetylgalactosaminidase [Echinococcus multilocularis]
Thy_s21.000144	brown	small glutamine rich tetratricopeptide [Echinococcus multilocularis]
Thy_s47.000052	brown	lysyl tRNA synthetase [Echinococcus multilocularis]
Thy_s13.000013	brown	OTU domain containing protein 6B [Echinococcus granulosus]
Thy_s4.000172	brown	e1b 55 kda associated protein [Echinococcus multilocularis]
Thy_s173.000011	brown	SFT2 [Echinococcus granulosus]
Thy_s5.000179	brown	Transmembrane protein 93 [Echinococcus granulosus]
Thy_s118.000019	brown	expressed protein [Echinococcus granulosus]
Thy_s173.000020	brown	orexin receptor type 2 [Echinococcus granulosus]
Thy_s5.000003	brown	transforming acidic coiled coil containing [Echinococcus granulosus]
Thy_s8.000167	brown	calcium:calmodulin dependent protein kinase type [Echinococcus multilocularis]
Thy_s11.000172	brown	proteasome 26s subunit subunit 4 atpase [Echinococcus granulosus]
Thy_s46.000173	brown	40S ribosomal protein S14 [Echinococcus granulosus]
Thy_s18.000170	brown	DNA-directed RNA polymerases I, II, and III subunit RPABC2 [Echinococcus granulosus]
Thy_s1.000209	brown	Peptidyl-prolyl cis-trans isomerase-like protein [Echinococcus granulosus]
Thy_s21.000194	brown	Succinate dehydrogenase [ubiquinone] flavoprotein subunit [Echinococcus granulosus]
Thy_s1.000146	brown	UDP glucose 4 epimerase [Echinococcus granulosus]
Thy_s116.000047	brown	DNA replication complex GINS protein SLD5 [Echinococcus granulosus]
Thy_s21.000042	brown	egf domain protein [Echinococcus granulosus]
Thy_s5.000097	brown	Mitochondrial import inner membrane translocase subunit Tim17-A [Echinococcus granulosus]
Thy_s83.000033	brown	peptidyl prolyl cis trans isomerase 4 [Echinococcus multilocularis]
Thy_s101.000023	brown	DnaJ protein subfamily B 2 [Echinococcus multilocularis]
Thy_s1.000629	brown	protein of unknown function DUF602 [Echinococcus multilocularis]
Thy_s4.000143	brown	casein kinase ii subunit alpha [Echinococcus multilocularis]
Thy_s42.000043	brown	PREDICTED: mucin-2-like isoform X2 [Musca domestica]
Thy_s1.000427	brown	large subunit ribosomal protein L27Ae [Echinococcus granulosus]
Thy_s116.000018	brown	5-aminolevulinate synthase, erythroid-specific [Echinococcus granulosus]
Thy_s93.000046	brown	Filamin-A [Echinococcus granulosus]
Thy_s194.000008	brown	40S ribosomal protein S8 [Echinococcus granulosus]
Thy_s124.000014	brown	NADH dehydrogenase [ubiquinone] flavoprotein 2 [Echinococcus granulosus]
Thy_s116.000032	brown	GTP binding domain protein [Echinococcus granulosus]
Thy_s102.000007	brown	26S proteasome non-ATPase regulatory subunit [Echinococcus granulosus]
Thy_s85.000086	brown	DNA apurinic or apyrimidinic site lyase [Echinococcus granulosus]
Thy_s6.000152	brown	hypothetical protein EGR_09921 [Echinococcus granulosus]
Thy_s4.000353	brown	ribosomal protein S19e [Echinococcus multilocularis]
Thy_s18.000009	brown	protein iws1 [Echinococcus multilocularis]
Thy_s21.000264	brown	Transmembrane and coiled-coil domains protein [Echinococcus granulosus]
Thy_s1.000743	brown	protein phosphatase Slingshot 1 [Echinococcus multilocularis]
Thy_s4.000485	brown	RNA-binding protein MEX3B [Echinococcus granulosus]
Thy_s58.000011	brown	ribosomal protein S15a [Hydatigera taeniaeformis]
Thy_s5.000559	brown	39S ribosomal protein L12 [Echinococcus granulosus]
Thy_s26.000125	brown	Prefoldin subunit [Echinococcus granulosus]
Thy_s82.000037	brown	eukaryotic translation initiation factor 3 [Echinococcus multilocularis]
Thy_s5.000408	brown	universal stress protein [Echinococcus multilocularis]
Thy_s62.000125	brown	n acetyltransferase [Echinococcus multilocularis]
Thy_s22.000109	brown	60S ribosomal protein L13 [Echinococcus granulosus]
Thy_s70.000095	brown	hypothetical protein EGR_10363 [Echinococcus granulosus]
Thy_s11.000188	brown	hypothetical protein EgrG_000324800 [Echinococcus granulosus]
Thy_s2.000096	brown	Thioredoxin [Echinococcus granulosus]
Thy_s46.000058	brown	Cullin-1 [Echinococcus granulosus]
Thy_s85.000020	brown	Dynein intermediate chain [Echinococcus granulosus]
Thy_s14.000049	brown	tau tubulin kinase 1 [Echinococcus granulosus]
Thy_s1.000429	brown	peptidyl prolyl cis trans isomerase B [Hymenolepis microstoma]
Thy_s6.000148	brown	Eukaryotic translation initiation factor 3 subunit F [Echinococcus granulosus]
Thy_s53.000005	brown	expressed conserved protein [Echinococcus granulosus]
Thy_s51.000123	brown	UDP N acetylglucosamine dolichyl phosphate [Echinococcus multilocularis]
Thy_s5.000510	brown	protein YIF1A [Echinococcus granulosus]
Thy_s83.000015	brown	Protein phosphatase 1 regulatory inhibitor subunit [Echinococcus granulosus]
Thy_s93.000024	brown	regulator of G protein signaling 7 [Echinococcus multilocularis]
Thy_s5.000476	brown	NULL
Thy_s46.000181	brown	40S ribosomal protein S17 [Echinococcus multilocularis]
Thy_s56.000080	brown	vesicular fusion protein nsf [Echinococcus multilocularis]
Thy_s115.000017	brown	hypothetical protein EGR_10119 [Echinococcus granulosus]
Thy_s13.000049	brown	cyclin dependent kinase 10 [Echinococcus multilocularis]
Thy_s18.000068	brown	glypican [Echinococcus multilocularis]
Thy_s26.000026	brown	hypothetical protein EgrG_000176500 [Echinococcus granulosus]
Thy_s8.000021	brown	Der1 domain family [Echinococcus granulosus]
Thy_s27.000042	brown	tyrosine protein kinase ABL1 [Echinococcus granulosus]
Thy_s18.000056	brown	Pleckstriny domain containing family M [Echinococcus granulosus]
Thy_s1.000560	brown	Ubiquitin hydrolase isozyme L3 [Echinococcus granulosus]
Thy_s1.000346	brown	nascent polypeptide associated complex subunit [Echinococcus granulosus]
Thy_s4.000119	brown	protein kinase c iota type [Echinococcus multilocularis]
Thy_s205.000014	brown	mitochondrial import receptor subunit tom70 [Echinococcus multilocularis]
Thy_s32.000070	brown	ATP binding cassette sub family A [Echinococcus multilocularis]
Thy_s5.000325	brown	EGF region domain containing protein [Echinococcus granulosus]
Thy_s39.000019	brown	hypothetical protein EgrG_000165400 [Echinococcus granulosus]
Thy_s59.000031	brown	Bestrophin-4 [Echinococcus granulosus]
Thy_s18.000256	brown	Dual specificity mitogen-activated protein kinase kinase [Echinococcus granulosus]
Thy_s51.000032	brown	26S proteasome non-ATPase regulatory subunit [Echinococcus granulosus]
Thy_s11.000096	brown	HAD superfamily hydrolase, subfamily IG, 5' nucleotidase [Echinococcus multilocularis]
Thy_s1.000058	brown	expressed conserved protein [Echinococcus multilocularis]
Thy_s1.000716	brown	Thioredoxin-like protein 4A [Echinococcus granulosus]
Thy_s116.000030	brown	gamma tubulin complex component 3 [Echinococcus granulosus]
Thy_s21.000004	brown	Innexin unc 7 [Echinococcus multilocularis]
Thy_s59.000066	brown	Ts3 protein [Taenia solium]
Thy_s9.000238	brown	acetyl coenzyme A synthetase cytoplasmic [Echinococcus granulosus]
[truncated: 3,682 more rows]

[truncated: 11 more sheets: Supplementary Data 11, Supplementary Data 12, Supplementary Data 13, Supplemenatry Data 14, Supplementary Data15, Supplementary Data 16, Supplementary Data 17, Supplementary Data18, Supplementary Data 19, Supplementary Data 20, Supplementary Data 21]
